# Supplementary material for: A fully 3D-printed versatile tumor-on-a-chip allows multi-drug screening and correlation with clinical outcomes for personalized medicine
Source: Commun Biol. 2023 Nov 13;6:1157. doi: 10.1038/s42003-023-05531-5 (PMC10643569; doi:10.1038/s42003-023-05531-5)
Supplement: Supplementary file 3 — Supplementary Data 1 [file 42003_2023_5531_MOESM3_ESM.xlsx]

## Sheet: Fig. 2a
BxPC3						H460						PC3M-LN4						U87-MG
Depth	Name	Statistic	#Cells			Depth	Name	Statistic	#Cells			Depth	Name	Statistic	#Cells			Depth	Name	Statistic	#Cells
	Compensation Controls_APC Stained Control_024.fcs		5000				Compensation Controls_APC Stained Control_023.fcs		5000				Control_Dead Annexin PI_010.fcs		10000				Compensation Controls_APC Stained Control_022.fcs		5000
>	Compensation Controls_APC Stained Control_024.fcs/Q1: APC-A- , 7-AAD-A+	0	0				Compensation Controls_Unstained Control_022.fcs		5000			>	Control_Dead Annexin PI_010.fcs/cells	51.3	5130				Compensation Controls_Unstained Control_021.fcs		5000
>	Compensation Controls_APC Stained Control_024.fcs/Q2: APC-A+ , 7-AAD-A+	0.08	4				Compensation Controls_7-AAD Stained Control_024.fcs		5000			> >	Control_Dead Annexin PI_010.fcs/cells/Q1: Comp-APC-A- , Comp-7-AAD-A+	73.2	3754				Compensation Controls_7-AAD Stained Control_023.fcs		5000
>	Compensation Controls_APC Stained Control_024.fcs/Q3: APC-A+ , 7-AAD-A-	9.86	493				Control_Dead Annexin PI_020.fcs		10000			> >	Control_Dead Annexin PI_010.fcs/cells/Q2: Comp-APC-A+ , Comp-7-AAD-A+	15.1	775				Control_Dead Annexin PI_020.fcs		10000
>	Compensation Controls_APC Stained Control_024.fcs/Q4: APC-A- , 7-AAD-A-	90.1	4503			>	Control_Dead Annexin PI_020.fcs/Q1: Comp-APC-A- , Comp-7-AAD-A+	44.4	4441			> >	Control_Dead Annexin PI_010.fcs/cells/Q3: Comp-APC-A+ , Comp-7-AAD-A-	0.99	51			>	Control_Dead Annexin PI_020.fcs/Q1: Comp-APC-A- , Comp-7-AAD-A+	72.7	7272
	Compensation Controls_Unstained Control_023.fcs		5000			>	Control_Dead Annexin PI_020.fcs/Q2: Comp-APC-A+ , Comp-7-AAD-A+	50.1	5009			> >	Control_Dead Annexin PI_010.fcs/cells/Q4: Comp-APC-A- , Comp-7-AAD-A-	10.7	550			>	Control_Dead Annexin PI_020.fcs/Q2: Comp-APC-A+ , Comp-7-AAD-A+	2.5	250
>	Compensation Controls_Unstained Control_023.fcs/Q1: APC-A- , 7-AAD-A+	0	0			>	Control_Dead Annexin PI_020.fcs/Q3: Comp-APC-A+ , Comp-7-AAD-A-	2.02	202			>	Control_Dead Annexin PI_010.fcs/Q1: Comp-APC-A- , Comp-7-AAD-A+	72.5	7249			>	Control_Dead Annexin PI_020.fcs/Q3: Comp-APC-A+ , Comp-7-AAD-A-	0.7	70
>	Compensation Controls_Unstained Control_023.fcs/Q2: APC-A+ , 7-AAD-A+	0.04	2			>	Control_Dead Annexin PI_020.fcs/Q4: Comp-APC-A- , Comp-7-AAD-A-	3.48	348			>	Control_Dead Annexin PI_010.fcs/Q2: Comp-APC-A+ , Comp-7-AAD-A+	11.6	1162			>	Control_Dead Annexin PI_020.fcs/Q4: Comp-APC-A- , Comp-7-AAD-A-	24.1	2408
>	Compensation Controls_Unstained Control_023.fcs/Q3: APC-A+ , 7-AAD-A-	0.24	12				Control_Dead Annexin_018.fcs		10000			>	Control_Dead Annexin PI_010.fcs/Q3: Comp-APC-A+ , Comp-7-AAD-A-	0.85	85				Control_Dead Annexin_018.fcs		10000
>	Compensation Controls_Unstained Control_023.fcs/Q4: APC-A- , 7-AAD-A-	99.7	4986			>	Control_Dead Annexin_018.fcs/Q1: Comp-APC-A- , Comp-7-AAD-A+	0.11	11			>	Control_Dead Annexin PI_010.fcs/Q4: Comp-APC-A- , Comp-7-AAD-A-	15	1504			>	Control_Dead Annexin_018.fcs/Q1: Comp-APC-A- , Comp-7-AAD-A+	0.1	10
	Compensation Controls_7-AAD Stained Control_025.fcs		5000			>	Control_Dead Annexin_018.fcs/Q2: Comp-APC-A+ , Comp-7-AAD-A+	0.87	87				Control_Dead Annexin_008.fcs		10000			>	Control_Dead Annexin_018.fcs/Q2: Comp-APC-A+ , Comp-7-AAD-A+	0.21	21
>	Compensation Controls_7-AAD Stained Control_025.fcs/Q1: APC-A- , 7-AAD-A+	75.3	3763			>	Control_Dead Annexin_018.fcs/Q3: Comp-APC-A+ , Comp-7-AAD-A-	60.5	6049			>	Control_Dead Annexin_008.fcs/cells	69.7	6974			>	Control_Dead Annexin_018.fcs/Q3: Comp-APC-A+ , Comp-7-AAD-A-	8.81	881
>	Compensation Controls_7-AAD Stained Control_025.fcs/Q2: APC-A+ , 7-AAD-A+	10	500			>	Control_Dead Annexin_018.fcs/Q4: Comp-APC-A- , Comp-7-AAD-A-	38.5	3853			> >	Control_Dead Annexin_008.fcs/cells/APC-A+	17	1183			>	Control_Dead Annexin_018.fcs/Q4: Comp-APC-A- , Comp-7-AAD-A-	90.9	9088
>	Compensation Controls_7-AAD Stained Control_025.fcs/Q3: APC-A+ , 7-AAD-A-	0.06	3				Control_Dead PI_019.fcs		10000			> >	Control_Dead Annexin_008.fcs/cells/Q1: Comp-APC-A- , Comp-7-AAD-A+	0.043	3				Control_Dead PI_019.fcs		10000
>	Compensation Controls_7-AAD Stained Control_025.fcs/Q4: APC-A- , 7-AAD-A-	14.7	734			>	Control_Dead PI_019.fcs/Q1: Comp-APC-A- , Comp-7-AAD-A+	93.9	9387			> >	Control_Dead Annexin_008.fcs/cells/Q2: Comp-APC-A+ , Comp-7-AAD-A+	0.014	1			>	Control_Dead PI_019.fcs/Q1: Comp-APC-A- , Comp-7-AAD-A+	82.1	8206
	Control_Dead Annexin PI_022.fcs		10000			>	Control_Dead PI_019.fcs/Q2: Comp-APC-A+ , Comp-7-AAD-A+	0.44	44			> >	Control_Dead Annexin_008.fcs/cells/Q3: Comp-APC-A+ , Comp-7-AAD-A-	20.8	1450			>	Control_Dead PI_019.fcs/Q2: Comp-APC-A+ , Comp-7-AAD-A+	0.31	31
>	Control_Dead Annexin PI_022.fcs/Q1: Comp-APC-A- , Comp-7-AAD-A+	84.2	8416			>	Control_Dead PI_019.fcs/Q3: Comp-APC-A+ , Comp-7-AAD-A-	0.02	2			> >	Control_Dead Annexin_008.fcs/cells/Q4: Comp-APC-A- , Comp-7-AAD-A-	79.2	5520			>	Control_Dead PI_019.fcs/Q3: Comp-APC-A+ , Comp-7-AAD-A-	0.02	2
>	Control_Dead Annexin PI_022.fcs/Q2: Comp-APC-A+ , Comp-7-AAD-A+	8.38	838			>	Control_Dead PI_019.fcs/Q4: Comp-APC-A- , Comp-7-AAD-A-	5.67	567			>	Control_Dead Annexin_008.fcs/Q1: Comp-APC-A- , Comp-7-AAD-A+	0.43	43			>	Control_Dead PI_019.fcs/Q4: Comp-APC-A- , Comp-7-AAD-A-	17.6	1761
>	Control_Dead Annexin PI_022.fcs/Q3: Comp-APC-A+ , Comp-7-AAD-A-	0.47	47				Control_Dead no staining_017.fcs		10000			>	Control_Dead Annexin_008.fcs/Q2: Comp-APC-A+ , Comp-7-AAD-A+	0.5	50				Control_Dead no staining_017.fcs		10000
>	Control_Dead Annexin PI_022.fcs/Q4: Comp-APC-A- , Comp-7-AAD-A-	6.99	699			>	Control_Dead no staining_017.fcs/Q1: Comp-APC-A- , Comp-7-AAD-A+	0.4	40			>	Control_Dead Annexin_008.fcs/Q3: Comp-APC-A+ , Comp-7-AAD-A-	16.8	1682			>	Control_Dead no staining_017.fcs/Q1: Comp-APC-A- , Comp-7-AAD-A+	0	0
	Control_Dead Annexin_020.fcs		10000			>	Control_Dead no staining_017.fcs/Q2: Comp-APC-A+ , Comp-7-AAD-A+	0.14	14			>	Control_Dead Annexin_008.fcs/Q4: Comp-APC-A- , Comp-7-AAD-A-	82.2	8225			>	Control_Dead no staining_017.fcs/Q2: Comp-APC-A+ , Comp-7-AAD-A+	0.12	12
>	Control_Dead Annexin_020.fcs/Q1: Comp-APC-A- , Comp-7-AAD-A+	0.01	1			>	Control_Dead no staining_017.fcs/Q3: Comp-APC-A+ , Comp-7-AAD-A-	0.05	5				Control_Dead PI_009.fcs		10000			>	Control_Dead no staining_017.fcs/Q3: Comp-APC-A+ , Comp-7-AAD-A-	0.02	2
>	Control_Dead Annexin_020.fcs/Q2: Comp-APC-A+ , Comp-7-AAD-A+	0.05	5			>	Control_Dead no staining_017.fcs/Q4: Comp-APC-A- , Comp-7-AAD-A-	99.4	9941			>	Control_Dead PI_009.fcs/cells	57.7	5770			>	Control_Dead no staining_017.fcs/Q4: Comp-APC-A- , Comp-7-AAD-A-	99.9	9986
>	Control_Dead Annexin_020.fcs/Q3: Comp-APC-A+ , Comp-7-AAD-A-	5.84	584				Control_Live no staining_021.fcs		10000			> >	Control_Dead PI_009.fcs/cells/7-AAD-A+	83.5	4817				Control_Live no staining_016.fcs		10000
>	Control_Dead Annexin_020.fcs/Q4: Comp-APC-A- , Comp-7-AAD-A-	94.1	9410			>	Control_Live no staining_021.fcs/Q1: Comp-APC-A- , Comp-7-AAD-A+	0.18	18			> >	Control_Dead PI_009.fcs/cells/Q1: Comp-APC-A- , Comp-7-AAD-A+	84.9	4899			>	Control_Live no staining_016.fcs/Q1: Comp-APC-A- , Comp-7-AAD-A+	0.05	5
	Control_Dead PI_021.fcs		10000			>	Control_Live no staining_021.fcs/Q2: Comp-APC-A+ , Comp-7-AAD-A+	0.14	14			> >	Control_Dead PI_009.fcs/cells/Q2: Comp-APC-A+ , Comp-7-AAD-A+	0.19	11			>	Control_Live no staining_016.fcs/Q2: Comp-APC-A+ , Comp-7-AAD-A+	0.06	6
>	Control_Dead PI_021.fcs/Q1: Comp-APC-A- , Comp-7-AAD-A+	90	8996			>	Control_Live no staining_021.fcs/Q3: Comp-APC-A+ , Comp-7-AAD-A-	0.05	5			> >	Control_Dead PI_009.fcs/cells/Q3: Comp-APC-A+ , Comp-7-AAD-A-	0.017	1			>	Control_Live no staining_016.fcs/Q3: Comp-APC-A+ , Comp-7-AAD-A-	0.03	3
>	Control_Dead PI_021.fcs/Q2: Comp-APC-A+ , Comp-7-AAD-A+	1.12	112			>	Control_Live no staining_021.fcs/Q4: Comp-APC-A- , Comp-7-AAD-A-	99.6	9963			> >	Control_Dead PI_009.fcs/cells/Q4: Comp-APC-A- , Comp-7-AAD-A-	14.9	859			>	Control_Live no staining_016.fcs/Q4: Comp-APC-A- , Comp-7-AAD-A-	99.9	9986
>	Control_Dead PI_021.fcs/Q3: Comp-APC-A+ , Comp-7-AAD-A-	0.01	1				Control_Tube_001_016.fcs		10000			>	Control_Dead PI_009.fcs/Q1: Comp-APC-A- , Comp-7-AAD-A+	77.9	7789				Control_Tube_001_010.fcs		10000
>	Control_Dead PI_021.fcs/Q4: Comp-APC-A- , Comp-7-AAD-A-	8.91	891			>	Control_Tube_001_016.fcs/Q1: Comp-APC-A- , Comp-7-AAD-A+	22.9	2287			>	Control_Dead PI_009.fcs/Q2: Comp-APC-A+ , Comp-7-AAD-A+	0.56	56			>	Control_Tube_001_010.fcs/Q1: Comp-APC-A- , Comp-7-AAD-A+	17.7	1771
	Control_Dead no staining_019.fcs		10000			>	Control_Tube_001_016.fcs/Q2: Comp-APC-A+ , Comp-7-AAD-A+	12.1	1214			>	Control_Dead PI_009.fcs/Q3: Comp-APC-A+ , Comp-7-AAD-A-	0.05	5			>	Control_Tube_001_010.fcs/Q2: Comp-APC-A+ , Comp-7-AAD-A+	0.42	42
>	Control_Dead no staining_019.fcs/Q1: Comp-APC-A- , Comp-7-AAD-A+	0.01	1			>	Control_Tube_001_016.fcs/Q3: Comp-APC-A+ , Comp-7-AAD-A-	7.22	722			>	Control_Dead PI_009.fcs/Q4: Comp-APC-A- , Comp-7-AAD-A-	21.5	2150			>	Control_Tube_001_010.fcs/Q3: Comp-APC-A+ , Comp-7-AAD-A-	0.73	73
>	Control_Dead no staining_019.fcs/Q2: Comp-APC-A+ , Comp-7-AAD-A+	0.04	4			>	Control_Tube_001_016.fcs/Q4: Comp-APC-A- , Comp-7-AAD-A-	57.8	5777				Control_Dead no staining_007.fcs		10000			>	Control_Tube_001_010.fcs/Q4: Comp-APC-A- , Comp-7-AAD-A-	81.1	8114
>	Control_Dead no staining_019.fcs/Q3: Comp-APC-A+ , Comp-7-AAD-A-	0.19	19				Control_Tube_003_011.fcs		10000			>	Control_Dead no staining_007.fcs/cells	62.3	6226				Control_Tube_002_011.fcs		10000
>	Control_Dead no staining_019.fcs/Q4: Comp-APC-A- , Comp-7-AAD-A-	99.8	9976			>	Control_Tube_003_011.fcs/Q1: Comp-APC-A- , Comp-7-AAD-A+	25.9	2585			> >	Control_Dead no staining_007.fcs/cells/Q1: Comp-APC-A- , Comp-7-AAD-A+	0	0			>	Control_Tube_002_011.fcs/Q1: Comp-APC-A- , Comp-7-AAD-A+	23.8	2381
	Control_Tube_001_011.fcs		10000			>	Control_Tube_003_011.fcs/Q2: Comp-APC-A+ , Comp-7-AAD-A+	10.8	1082			> >	Control_Dead no staining_007.fcs/cells/Q2: Comp-APC-A+ , Comp-7-AAD-A+	0	0			>	Control_Tube_002_011.fcs/Q2: Comp-APC-A+ , Comp-7-AAD-A+	0.39	39
>	Control_Tube_001_011.fcs/Q1: Comp-APC-A- , Comp-7-AAD-A+	26.1	2606			>	Control_Tube_003_011.fcs/Q3: Comp-APC-A+ , Comp-7-AAD-A-	5.9	590			> >	Control_Dead no staining_007.fcs/cells/Q3: Comp-APC-A+ , Comp-7-AAD-A-	0.016	1			>	Control_Tube_002_011.fcs/Q3: Comp-APC-A+ , Comp-7-AAD-A-	0.51	51
>	Control_Tube_001_011.fcs/Q2: Comp-APC-A+ , Comp-7-AAD-A+	23.1	2306			>	Control_Tube_003_011.fcs/Q4: Comp-APC-A- , Comp-7-AAD-A-	57.4	5743			> >	Control_Dead no staining_007.fcs/cells/Q4: Comp-APC-A- , Comp-7-AAD-A-	100	6225			>	Control_Tube_002_011.fcs/Q4: Comp-APC-A- , Comp-7-AAD-A-	75.3	7529
>	Control_Tube_001_011.fcs/Q3: Comp-APC-A+ , Comp-7-AAD-A-	0.55	55				Control_Tube_004_012.fcs		10000			>	Control_Dead no staining_007.fcs/Q1: Comp-APC-A- , Comp-7-AAD-A+	0.6	60				Control_Tube_003_012.fcs		10000
>	Control_Tube_001_011.fcs/Q4: Comp-APC-A- , Comp-7-AAD-A-	50.3	5033			>	Control_Tube_004_012.fcs/Q1: Comp-APC-A- , Comp-7-AAD-A+	25.1	2514			>	Control_Dead no staining_007.fcs/Q2: Comp-APC-A+ , Comp-7-AAD-A+	0.52	52			>	Control_Tube_003_012.fcs/Q1: Comp-APC-A- , Comp-7-AAD-A+	18.1	1812
	Control_Tube_002_012.fcs		10000			>	Control_Tube_004_012.fcs/Q2: Comp-APC-A+ , Comp-7-AAD-A+	11.6	1156			>	Control_Dead no staining_007.fcs/Q3: Comp-APC-A+ , Comp-7-AAD-A-	0.04	4			>	Control_Tube_003_012.fcs/Q2: Comp-APC-A+ , Comp-7-AAD-A+	0.24	24
>	Control_Tube_002_012.fcs/Q1: Comp-APC-A- , Comp-7-AAD-A+	23	2300			>	Control_Tube_004_012.fcs/Q3: Comp-APC-A+ , Comp-7-AAD-A-	5.63	563			>	Control_Dead no staining_007.fcs/Q4: Comp-APC-A- , Comp-7-AAD-A-	98.8	9884			>	Control_Tube_003_012.fcs/Q3: Comp-APC-A+ , Comp-7-AAD-A-	0.45	45
>	Control_Tube_002_012.fcs/Q2: Comp-APC-A+ , Comp-7-AAD-A+	16.9	1689			>	Control_Tube_004_012.fcs/Q4: Comp-APC-A- , Comp-7-AAD-A-	57.7	5767				Control_Live no staining_006.fcs		10000			>	Control_Tube_003_012.fcs/Q4: Comp-APC-A- , Comp-7-AAD-A-	81.2	8119
>	Control_Tube_002_012.fcs/Q3: Comp-APC-A+ , Comp-7-AAD-A-	8.36	836				Control_Tube_005_013.fcs		10000			>	Control_Live no staining_006.fcs/cells	70.9	7093				Control_Tube_004_013.fcs		10000
>	Control_Tube_002_012.fcs/Q4: Comp-APC-A- , Comp-7-AAD-A-	51.7	5175			>	Control_Tube_005_013.fcs/Q1: Comp-APC-A- , Comp-7-AAD-A+	28	2801			> >	Control_Live no staining_006.fcs/cells/Q1: Comp-APC-A- , Comp-7-AAD-A+	0.028	2			>	Control_Tube_004_013.fcs/Q1: Comp-APC-A- , Comp-7-AAD-A+	24.7	2470
	Control_Tube_003_013.fcs		10000			>	Control_Tube_005_013.fcs/Q2: Comp-APC-A+ , Comp-7-AAD-A+	9.84	984			> >	Control_Live no staining_006.fcs/cells/Q2: Comp-APC-A+ , Comp-7-AAD-A+	0.11	8			>	Control_Tube_004_013.fcs/Q2: Comp-APC-A+ , Comp-7-AAD-A+	0.54	54
>	Control_Tube_003_013.fcs/Q1: Comp-APC-A- , Comp-7-AAD-A+	12.9	1288			>	Control_Tube_005_013.fcs/Q3: Comp-APC-A+ , Comp-7-AAD-A-	4.74	474			> >	Control_Live no staining_006.fcs/cells/Q3: Comp-APC-A+ , Comp-7-AAD-A-	0.056	4			>	Control_Tube_004_013.fcs/Q3: Comp-APC-A+ , Comp-7-AAD-A-	0.53	53
>	Control_Tube_003_013.fcs/Q2: Comp-APC-A+ , Comp-7-AAD-A+	11.6	1158			>	Control_Tube_005_013.fcs/Q4: Comp-APC-A- , Comp-7-AAD-A-	57.4	5741			> >	Control_Live no staining_006.fcs/cells/Q4: Comp-APC-A- , Comp-7-AAD-A-	99.8	7079			>	Control_Tube_004_013.fcs/Q4: Comp-APC-A- , Comp-7-AAD-A-	74.2	7423
>	Control_Tube_003_013.fcs/Q3: Comp-APC-A+ , Comp-7-AAD-A-	6.89	689				Control_Tube_006_014.fcs		10000			>	Control_Live no staining_006.fcs/Q1: Comp-APC-A- , Comp-7-AAD-A+	1.8	180				Control_Tube_005_014.fcs		10000
>	Control_Tube_003_013.fcs/Q4: Comp-APC-A- , Comp-7-AAD-A-	68.7	6865			>	Control_Tube_006_014.fcs/Q1: Comp-APC-A- , Comp-7-AAD-A+	26.8	2679			>	Control_Live no staining_006.fcs/Q2: Comp-APC-A+ , Comp-7-AAD-A+	0.96	96			>	Control_Tube_005_014.fcs/Q1: Comp-APC-A- , Comp-7-AAD-A+	25.8	2575
	Control_Tube_004_014.fcs		10000			>	Control_Tube_006_014.fcs/Q2: Comp-APC-A+ , Comp-7-AAD-A+	6.93	693			>	Control_Live no staining_006.fcs/Q3: Comp-APC-A+ , Comp-7-AAD-A-	0.01	1			>	Control_Tube_005_014.fcs/Q2: Comp-APC-A+ , Comp-7-AAD-A+	0.41	41
>	Control_Tube_004_014.fcs/Q1: Comp-APC-A- , Comp-7-AAD-A+	16.1	1607			>	Control_Tube_006_014.fcs/Q3: Comp-APC-A+ , Comp-7-AAD-A-	3.29	329			>	Control_Live no staining_006.fcs/Q4: Comp-APC-A- , Comp-7-AAD-A-	97.2	9723			>	Control_Tube_005_014.fcs/Q3: Comp-APC-A+ , Comp-7-AAD-A-	0.5	50
>	Control_Tube_004_014.fcs/Q2: Comp-APC-A+ , Comp-7-AAD-A+	10.8	1078			>	Control_Tube_006_014.fcs/Q4: Comp-APC-A- , Comp-7-AAD-A-	63	6299				Control_Tube_001_001.fcs		10000			>	Control_Tube_005_014.fcs/Q4: Comp-APC-A- , Comp-7-AAD-A-	73.3	7334
>	Control_Tube_004_014.fcs/Q3: Comp-APC-A+ , Comp-7-AAD-A-	6.24	624				Control_Tube_007_015.fcs		10000			>	Control_Tube_001_001.fcs/cells	74.9	7486				Control_Tube_006_015.fcs		10000
>	Control_Tube_004_014.fcs/Q4: Comp-APC-A- , Comp-7-AAD-A-	66.9	6691			>	Control_Tube_007_015.fcs/Q1: Comp-APC-A- , Comp-7-AAD-A+	28.1	2808			> >	Control_Tube_001_001.fcs/cells/Q1: Comp-APC-A- , Comp-7-AAD-A+	12.9	967			>	Control_Tube_006_015.fcs/Q1: Comp-APC-A- , Comp-7-AAD-A+	24.1	2415
	Control_Tube_005_015.fcs		10000			>	Control_Tube_007_015.fcs/Q2: Comp-APC-A+ , Comp-7-AAD-A+	11.3	1134			> > >	Control_Tube_001_001.fcs/cells/Q1: Comp-APC-A- , Comp-7-AAD-A+/Q1: Comp-APC-A- , Comp-7-AAD-A+	100	967			>	Control_Tube_006_015.fcs/Q2: Comp-APC-A+ , Comp-7-AAD-A+	0.33	33
>	Control_Tube_005_015.fcs/Q1: Comp-APC-A- , Comp-7-AAD-A+	14.1	1406			>	Control_Tube_007_015.fcs/Q3: Comp-APC-A+ , Comp-7-AAD-A-	5.71	571			> > >	Control_Tube_001_001.fcs/cells/Q1: Comp-APC-A- , Comp-7-AAD-A+/Q2: Comp-APC-A+ , Comp-7-AAD-A+	0	0			>	Control_Tube_006_015.fcs/Q3: Comp-APC-A+ , Comp-7-AAD-A-	0.33	33
>	Control_Tube_005_015.fcs/Q2: Comp-APC-A+ , Comp-7-AAD-A+	10.9	1086			>	Control_Tube_007_015.fcs/Q4: Comp-APC-A- , Comp-7-AAD-A-	54.9	5487			> > >	Control_Tube_001_001.fcs/cells/Q1: Comp-APC-A- , Comp-7-AAD-A+/Q3: Comp-APC-A+ , Comp-7-AAD-A-	0	0			>	Control_Tube_006_015.fcs/Q4: Comp-APC-A- , Comp-7-AAD-A-	75.2	7519
>	Control_Tube_005_015.fcs/Q3: Comp-APC-A+ , Comp-7-AAD-A-	6.52	652				Mold_Live no staining_010.fcs		10000			> > >	Control_Tube_001_001.fcs/cells/Q1: Comp-APC-A- , Comp-7-AAD-A+/Q4: Comp-APC-A- , Comp-7-AAD-A-	0	0				Mold_Live no staining_009.fcs		10000
>	Control_Tube_005_015.fcs/Q4: Comp-APC-A- , Comp-7-AAD-A-	68.6	6856			>	Mold_Live no staining_010.fcs/Q1: Comp-APC-A- , Comp-7-AAD-A+	0.08	8			> >	Control_Tube_001_001.fcs/cells/Q2: Comp-APC-A+ , Comp-7-AAD-A+	2.94	220			>	Mold_Live no staining_009.fcs/Q1: Comp-APC-A- , Comp-7-AAD-A+	0.08	8
	Control_Tube_006_016.fcs		10000			>	Mold_Live no staining_010.fcs/Q2: Comp-APC-A+ , Comp-7-AAD-A+	0.11	11			> >	Control_Tube_001_001.fcs/cells/Q3: Comp-APC-A+ , Comp-7-AAD-A-	0.31	23			>	Mold_Live no staining_009.fcs/Q2: Comp-APC-A+ , Comp-7-AAD-A+	0.17	17
>	Control_Tube_006_016.fcs/Q1: Comp-APC-A- , Comp-7-AAD-A+	17.9	1795			>	Mold_Live no staining_010.fcs/Q3: Comp-APC-A+ , Comp-7-AAD-A-	0.08	8			> >	Control_Tube_001_001.fcs/cells/Q4: Comp-APC-A- , Comp-7-AAD-A-	83.8	6276			>	Mold_Live no staining_009.fcs/Q3: Comp-APC-A+ , Comp-7-AAD-A-	0.03	3
>	Control_Tube_006_016.fcs/Q2: Comp-APC-A+ , Comp-7-AAD-A+	12.4	1245			>	Mold_Live no staining_010.fcs/Q4: Comp-APC-A- , Comp-7-AAD-A-	99.7	9973			>	Control_Tube_001_001.fcs/Q1: Comp-APC-A- , Comp-7-AAD-A+	17	1700			>	Mold_Live no staining_009.fcs/Q4: Comp-APC-A- , Comp-7-AAD-A-	99.7	9972
>	Control_Tube_006_016.fcs/Q3: Comp-APC-A+ , Comp-7-AAD-A-	8.95	895				Mold_Tube_01_001.fcs		10000			>	Control_Tube_001_001.fcs/Q2: Comp-APC-A+ , Comp-7-AAD-A+	4.21	421				Mold_Tube_01_001.fcs		10000
>	Control_Tube_006_016.fcs/Q4: Comp-APC-A- , Comp-7-AAD-A-	60.7	6065			>	Mold_Tube_01_001.fcs/Q1: Comp-APC-A- , Comp-7-AAD-A+	28.2	2820			>	Control_Tube_001_001.fcs/Q3: Comp-APC-A+ , Comp-7-AAD-A-	0.73	73			>	Mold_Tube_01_001.fcs/Q1: Comp-APC-A- , Comp-7-AAD-A+	19.4	1936
	Control_Tube_007_017.fcs		10000			>	Mold_Tube_01_001.fcs/Q2: Comp-APC-A+ , Comp-7-AAD-A+	14.1	1412			>	Control_Tube_001_001.fcs/Q4: Comp-APC-A- , Comp-7-AAD-A-	78.1	7806			>	Mold_Tube_01_001.fcs/Q2: Comp-APC-A+ , Comp-7-AAD-A+	0.3	30
>	Control_Tube_007_017.fcs/Q1: Comp-APC-A- , Comp-7-AAD-A+	13.5	1350			>	Mold_Tube_01_001.fcs/Q3: Comp-APC-A+ , Comp-7-AAD-A-	5.66	566				Control_Tube_002_002.fcs		10000			>	Mold_Tube_01_001.fcs/Q3: Comp-APC-A+ , Comp-7-AAD-A-	0.67	67
>	Control_Tube_007_017.fcs/Q2: Comp-APC-A+ , Comp-7-AAD-A+	12	1197			>	Mold_Tube_01_001.fcs/Q4: Comp-APC-A- , Comp-7-AAD-A-	52	5202			>	Control_Tube_002_002.fcs/cells	74.4	7435			>	Mold_Tube_01_001.fcs/Q4: Comp-APC-A- , Comp-7-AAD-A-	79.7	7967
>	Control_Tube_007_017.fcs/Q3: Comp-APC-A+ , Comp-7-AAD-A-	9.71	971				Mold_Tube_002_002.fcs		10000			> >	Control_Tube_002_002.fcs/cells/Q1: Comp-APC-A- , Comp-7-AAD-A+	12.8	953				Mold_Tube_002_002.fcs		10000
>	Control_Tube_007_017.fcs/Q4: Comp-APC-A- , Comp-7-AAD-A-	64.8	6482			>	Mold_Tube_002_002.fcs/Q1: Comp-APC-A- , Comp-7-AAD-A+	24.4	2440			> >	Control_Tube_002_002.fcs/cells/Q2: Comp-APC-A+ , Comp-7-AAD-A+	2.81	209			>	Mold_Tube_002_002.fcs/Q1: Comp-APC-A- , Comp-7-AAD-A+	21	2104
	Control_Tube_008_018.fcs		10000			>	Mold_Tube_002_002.fcs/Q2: Comp-APC-A+ , Comp-7-AAD-A+	15.1	1514			> >	Control_Tube_002_002.fcs/cells/Q3: Comp-APC-A+ , Comp-7-AAD-A-	0.39	29			>	Mold_Tube_002_002.fcs/Q2: Comp-APC-A+ , Comp-7-AAD-A+	0.32	32
>	Control_Tube_008_018.fcs/Q1: Comp-APC-A- , Comp-7-AAD-A+	23.5	2353			>	Mold_Tube_002_002.fcs/Q3: Comp-APC-A+ , Comp-7-AAD-A-	7.43	743			> >	Control_Tube_002_002.fcs/cells/Q4: Comp-APC-A- , Comp-7-AAD-A-	84	6244			>	Mold_Tube_002_002.fcs/Q3: Comp-APC-A+ , Comp-7-AAD-A-	0.67	67
>	Control_Tube_008_018.fcs/Q2: Comp-APC-A+ , Comp-7-AAD-A+	10.4	1043			>	Mold_Tube_002_002.fcs/Q4: Comp-APC-A- , Comp-7-AAD-A-	53	5303			>	Control_Tube_002_002.fcs/Q1: Comp-APC-A- , Comp-7-AAD-A+	15.5	1552			>	Mold_Tube_002_002.fcs/Q4: Comp-APC-A- , Comp-7-AAD-A-	78	7797
>	Control_Tube_008_018.fcs/Q3: Comp-APC-A+ , Comp-7-AAD-A-	4.56	456				Mold_Tube_003_003.fcs		10000			>	Control_Tube_002_002.fcs/Q2: Comp-APC-A+ , Comp-7-AAD-A+	4.68	468				Mold_Tube_003_003.fcs		10000
>	Control_Tube_008_018.fcs/Q4: Comp-APC-A- , Comp-7-AAD-A-	61.5	6148			>	Mold_Tube_003_003.fcs/Q1: Comp-APC-A- , Comp-7-AAD-A+	24.1	2407			>	Control_Tube_002_002.fcs/Q3: Comp-APC-A+ , Comp-7-AAD-A-	1.32	132			>	Mold_Tube_003_003.fcs/Q1: Comp-APC-A- , Comp-7-AAD-A+	23.5	2351
	Mold_Live no staining 2_010.fcs		10000			>	Mold_Tube_003_003.fcs/Q2: Comp-APC-A+ , Comp-7-AAD-A+	15.8	1575			>	Control_Tube_002_002.fcs/Q4: Comp-APC-A- , Comp-7-AAD-A-	78.5	7848			>	Mold_Tube_003_003.fcs/Q2: Comp-APC-A+ , Comp-7-AAD-A+	0.39	39
>	Mold_Live no staining 2_010.fcs/Q1: Comp-APC-A- , Comp-7-AAD-A+	0.04	4			>	Mold_Tube_003_003.fcs/Q3: Comp-APC-A+ , Comp-7-AAD-A-	7.35	735				Control_Tube_003_003.fcs		10000			>	Mold_Tube_003_003.fcs/Q3: Comp-APC-A+ , Comp-7-AAD-A-	0.61	61
>	Mold_Live no staining 2_010.fcs/Q2: Comp-APC-A+ , Comp-7-AAD-A+	0.1	10			>	Mold_Tube_003_003.fcs/Q4: Comp-APC-A- , Comp-7-AAD-A-	52.8	5283			>	Control_Tube_003_003.fcs/cells	77	7704			>	Mold_Tube_003_003.fcs/Q4: Comp-APC-A- , Comp-7-AAD-A-	75.5	7549
>	Mold_Live no staining 2_010.fcs/Q3: Comp-APC-A+ , Comp-7-AAD-A-	0.76	76				Mold_Tube_004_004.fcs		10000			> >	Control_Tube_003_003.fcs/cells/Q1: Comp-APC-A- , Comp-7-AAD-A+	8.72	672				Mold_Tube_004_004.fcs		10000
>	Mold_Live no staining 2_010.fcs/Q4: Comp-APC-A- , Comp-7-AAD-A-	99.1	9910			>	Mold_Tube_004_004.fcs/Q1: Comp-APC-A- , Comp-7-AAD-A+	23.6	2358			> >	Control_Tube_003_003.fcs/cells/Q2: Comp-APC-A+ , Comp-7-AAD-A+	3.17	244			>	Mold_Tube_004_004.fcs/Q1: Comp-APC-A- , Comp-7-AAD-A+	16.9	1685
	Mold_Live no staining_009.fcs		10000			>	Mold_Tube_004_004.fcs/Q2: Comp-APC-A+ , Comp-7-AAD-A+	14.5	1453			> >	Control_Tube_003_003.fcs/cells/Q3: Comp-APC-A+ , Comp-7-AAD-A-	0.27	21			>	Mold_Tube_004_004.fcs/Q2: Comp-APC-A+ , Comp-7-AAD-A+	0.45	45
>	Mold_Live no staining_009.fcs/Q1: Comp-APC-A- , Comp-7-AAD-A+	0.08	8			>	Mold_Tube_004_004.fcs/Q3: Comp-APC-A+ , Comp-7-AAD-A-	7.31	731			> >	Control_Tube_003_003.fcs/cells/Q4: Comp-APC-A- , Comp-7-AAD-A-	87.8	6767			>	Mold_Tube_004_004.fcs/Q3: Comp-APC-A+ , Comp-7-AAD-A-	0.7	70
>	Mold_Live no staining_009.fcs/Q2: Comp-APC-A+ , Comp-7-AAD-A+	0.23	23			>	Mold_Tube_004_004.fcs/Q4: Comp-APC-A- , Comp-7-AAD-A-	54.6	5458			>	Control_Tube_003_003.fcs/Q1: Comp-APC-A- , Comp-7-AAD-A+	11.9	1188			>	Mold_Tube_004_004.fcs/Q4: Comp-APC-A- , Comp-7-AAD-A-	82	8200
>	Mold_Live no staining_009.fcs/Q3: Comp-APC-A+ , Comp-7-AAD-A-	1.2	120				Mold_Tube_005_005.fcs		10000			>	Control_Tube_003_003.fcs/Q2: Comp-APC-A+ , Comp-7-AAD-A+	5.24	524				Mold_Tube_005_005.fcs		10000
>	Mold_Live no staining_009.fcs/Q4: Comp-APC-A- , Comp-7-AAD-A-	98.5	9849			>	Mold_Tube_005_005.fcs/Q1: Comp-APC-A- , Comp-7-AAD-A+	27.9	2790			>	Control_Tube_003_003.fcs/Q3: Comp-APC-A+ , Comp-7-AAD-A-	1.29	129			>	Mold_Tube_005_005.fcs/Q1: Comp-APC-A- , Comp-7-AAD-A+	22.2	2225
	Mold_Tube_01_001.fcs		10000			>	Mold_Tube_005_005.fcs/Q2: Comp-APC-A+ , Comp-7-AAD-A+	11.6	1162			>	Control_Tube_003_003.fcs/Q4: Comp-APC-A- , Comp-7-AAD-A-	81.6	8159			>	Mold_Tube_005_005.fcs/Q2: Comp-APC-A+ , Comp-7-AAD-A+	0.28	28
>	Mold_Tube_01_001.fcs/Q1: Comp-APC-A- , Comp-7-AAD-A+	9.44	944			>	Mold_Tube_005_005.fcs/Q3: Comp-APC-A+ , Comp-7-AAD-A-	4.74	474				Control_Tube_004_004.fcs		10000			>	Mold_Tube_005_005.fcs/Q3: Comp-APC-A+ , Comp-7-AAD-A-	0.55	55
>	Mold_Tube_01_001.fcs/Q2: Comp-APC-A+ , Comp-7-AAD-A+	6.13	613			>	Mold_Tube_005_005.fcs/Q4: Comp-APC-A- , Comp-7-AAD-A-	55.7	5574			>	Control_Tube_004_004.fcs/cells	77.3	7729			>	Mold_Tube_005_005.fcs/Q4: Comp-APC-A- , Comp-7-AAD-A-	76.9	7692
>	Mold_Tube_01_001.fcs/Q3: Comp-APC-A+ , Comp-7-AAD-A-	6.66	666				Mold_Tube_006_006.fcs		10000			> >	Control_Tube_004_004.fcs/cells/Q1: Comp-APC-A- , Comp-7-AAD-A+	9.7	750				Mold_Tube_006_006.fcs		10000
>	Mold_Tube_01_001.fcs/Q4: Comp-APC-A- , Comp-7-AAD-A-	77.8	7777			>	Mold_Tube_006_006.fcs/Q1: Comp-APC-A- , Comp-7-AAD-A+	28.5	2849			> >	Control_Tube_004_004.fcs/cells/Q2: Comp-APC-A+ , Comp-7-AAD-A+	2.59	200			>	Mold_Tube_006_006.fcs/Q1: Comp-APC-A- , Comp-7-AAD-A+	22.3	2233
	Mold_Tube_002_002.fcs		10000			>	Mold_Tube_006_006.fcs/Q2: Comp-APC-A+ , Comp-7-AAD-A+	10.7	1070			> >	Control_Tube_004_004.fcs/cells/Q3: Comp-APC-A+ , Comp-7-AAD-A-	0.32	25			>	Mold_Tube_006_006.fcs/Q2: Comp-APC-A+ , Comp-7-AAD-A+	0.49	49
>	Mold_Tube_002_002.fcs/Q1: Comp-APC-A- , Comp-7-AAD-A+	9.83	983			>	Mold_Tube_006_006.fcs/Q3: Comp-APC-A+ , Comp-7-AAD-A-	4.73	473			> >	Control_Tube_004_004.fcs/cells/Q4: Comp-APC-A- , Comp-7-AAD-A-	87.4	6754			>	Mold_Tube_006_006.fcs/Q3: Comp-APC-A+ , Comp-7-AAD-A-	0.62	62
>	Mold_Tube_002_002.fcs/Q2: Comp-APC-A+ , Comp-7-AAD-A+	3.17	317			>	Mold_Tube_006_006.fcs/Q4: Comp-APC-A- , Comp-7-AAD-A-	56.1	5608			>	Control_Tube_004_004.fcs/Q1: Comp-APC-A- , Comp-7-AAD-A+	14.1	1411			>	Mold_Tube_006_006.fcs/Q4: Comp-APC-A- , Comp-7-AAD-A-	76.6	7656
>	Mold_Tube_002_002.fcs/Q3: Comp-APC-A+ , Comp-7-AAD-A-	2.42	242				Mold_Tube_007_007.fcs		10000			>	Control_Tube_004_004.fcs/Q2: Comp-APC-A+ , Comp-7-AAD-A+	4.26	426				Mold_Tube_007_007.fcs		10000
>	Mold_Tube_002_002.fcs/Q4: Comp-APC-A- , Comp-7-AAD-A-	84.6	8458			>	Mold_Tube_007_007.fcs/Q1: Comp-APC-A- , Comp-7-AAD-A+	28	2797			>	Control_Tube_004_004.fcs/Q3: Comp-APC-A+ , Comp-7-AAD-A-	0.89	89			>	Mold_Tube_007_007.fcs/Q1: Comp-APC-A- , Comp-7-AAD-A+	19.8	1981
	Mold_Tube_003_003.fcs		10000			>	Mold_Tube_007_007.fcs/Q2: Comp-APC-A+ , Comp-7-AAD-A+	9.77	977			>	Control_Tube_004_004.fcs/Q4: Comp-APC-A- , Comp-7-AAD-A-	80.7	8074			>	Mold_Tube_007_007.fcs/Q2: Comp-APC-A+ , Comp-7-AAD-A+	0.45	45
>	Mold_Tube_003_003.fcs/Q1: Comp-APC-A- , Comp-7-AAD-A+	8.47	847			>	Mold_Tube_007_007.fcs/Q3: Comp-APC-A+ , Comp-7-AAD-A-	4.34	434				Control_Tube_005_005.fcs		10000			>	Mold_Tube_007_007.fcs/Q3: Comp-APC-A+ , Comp-7-AAD-A-	0.43	43
>	Mold_Tube_003_003.fcs/Q2: Comp-APC-A+ , Comp-7-AAD-A+	4.59	459			>	Mold_Tube_007_007.fcs/Q4: Comp-APC-A- , Comp-7-AAD-A-	57.9	5792			>	Control_Tube_005_005.fcs/cells	77.4	7736			>	Mold_Tube_007_007.fcs/Q4: Comp-APC-A- , Comp-7-AAD-A-	79.3	7931
>	Mold_Tube_003_003.fcs/Q3: Comp-APC-A+ , Comp-7-AAD-A-	3.54	354				Mold_Tube_008_008.fcs		10000			> >	Control_Tube_005_005.fcs/cells/Q1: Comp-APC-A- , Comp-7-AAD-A+	7.43	575				Mold_Tube_008_008.fcs		10000
>	Mold_Tube_003_003.fcs/Q4: Comp-APC-A- , Comp-7-AAD-A-	83.4	8340			>	Mold_Tube_008_008.fcs/Q1: Comp-APC-A- , Comp-7-AAD-A+	41.3	4129			> >	Control_Tube_005_005.fcs/cells/Q2: Comp-APC-A+ , Comp-7-AAD-A+	2.48	192			>	Mold_Tube_008_008.fcs/Q1: Comp-APC-A- , Comp-7-AAD-A+	21.8	2179
	Mold_Tube_004_004.fcs		10000			>	Mold_Tube_008_008.fcs/Q2: Comp-APC-A+ , Comp-7-AAD-A+	16.3	1633			> >	Control_Tube_005_005.fcs/cells/Q3: Comp-APC-A+ , Comp-7-AAD-A-	0.27	21			>	Mold_Tube_008_008.fcs/Q2: Comp-APC-A+ , Comp-7-AAD-A+	0.32	32
>	Mold_Tube_004_004.fcs/Q1: Comp-APC-A- , Comp-7-AAD-A+	14.1	1405			>	Mold_Tube_008_008.fcs/Q3: Comp-APC-A+ , Comp-7-AAD-A-	1.1	110			> >	Control_Tube_005_005.fcs/cells/Q4: Comp-APC-A- , Comp-7-AAD-A-	89.8	6948			>	Mold_Tube_008_008.fcs/Q3: Comp-APC-A+ , Comp-7-AAD-A-	0.68	68
>	Mold_Tube_004_004.fcs/Q2: Comp-APC-A+ , Comp-7-AAD-A+	4.15	415			>	Mold_Tube_008_008.fcs/Q4: Comp-APC-A- , Comp-7-AAD-A-	41.3	4128			>	Control_Tube_005_005.fcs/Q1: Comp-APC-A- , Comp-7-AAD-A+	11.5	1153			>	Mold_Tube_008_008.fcs/Q4: Comp-APC-A- , Comp-7-AAD-A-	77.2	7721
>	Mold_Tube_004_004.fcs/Q3: Comp-APC-A+ , Comp-7-AAD-A-	2.56	256				Mold_Tube_009_009.fcs		10000			>	Control_Tube_005_005.fcs/Q2: Comp-APC-A+ , Comp-7-AAD-A+	4.1	410
>	Mold_Tube_004_004.fcs/Q4: Comp-APC-A- , Comp-7-AAD-A-	79.2	7924			>	Mold_Tube_009_009.fcs/Q1: Comp-APC-A- , Comp-7-AAD-A+	28	2801			>	Control_Tube_005_005.fcs/Q3: Comp-APC-A+ , Comp-7-AAD-A-	0.88	88
	Mold_Tube_005_005.fcs		10000			>	Mold_Tube_009_009.fcs/Q2: Comp-APC-A+ , Comp-7-AAD-A+	10.2	1019			>	Control_Tube_005_005.fcs/Q4: Comp-APC-A- , Comp-7-AAD-A-	83.5	8349
>	Mold_Tube_005_005.fcs/Q1: Comp-APC-A- , Comp-7-AAD-A+	12.9	1289			>	Mold_Tube_009_009.fcs/Q3: Comp-APC-A+ , Comp-7-AAD-A-	4.87	487				Mold_Live no staining_017.fcs		10000
>	Mold_Tube_005_005.fcs/Q2: Comp-APC-A+ , Comp-7-AAD-A+	3.35	335			>	Mold_Tube_009_009.fcs/Q4: Comp-APC-A- , Comp-7-AAD-A-	56.9	5693			>	Mold_Live no staining_017.fcs/cells	62.8	6276
>	Mold_Tube_005_005.fcs/Q3: Comp-APC-A+ , Comp-7-AAD-A-	3.27	327									> >	Mold_Live no staining_017.fcs/cells/Q1: Comp-APC-A- , Comp-7-AAD-A+	0.14	9
>	Mold_Tube_005_005.fcs/Q4: Comp-APC-A- , Comp-7-AAD-A-	80.5	8049									> >	Mold_Live no staining_017.fcs/cells/Q2: Comp-APC-A+ , Comp-7-AAD-A+	0.18	11
	Mold_Tube_006_006.fcs		10000									> >	Mold_Live no staining_017.fcs/cells/Q3: Comp-APC-A+ , Comp-7-AAD-A-	0.016	1
>	Mold_Tube_006_006.fcs/Q1: Comp-APC-A- , Comp-7-AAD-A+	14.3	1433									> >	Mold_Live no staining_017.fcs/cells/Q4: Comp-APC-A- , Comp-7-AAD-A-	99.7	6255
>	Mold_Tube_006_006.fcs/Q2: Comp-APC-A+ , Comp-7-AAD-A+	6.12	612									>	Mold_Live no staining_017.fcs/Q1: Comp-APC-A- , Comp-7-AAD-A+	0.89	89
>	Mold_Tube_006_006.fcs/Q3: Comp-APC-A+ , Comp-7-AAD-A-	3.71	371									>	Mold_Live no staining_017.fcs/Q2: Comp-APC-A+ , Comp-7-AAD-A+	0.8	80
>	Mold_Tube_006_006.fcs/Q4: Comp-APC-A- , Comp-7-AAD-A-	75.8	7584									>	Mold_Live no staining_017.fcs/Q3: Comp-APC-A+ , Comp-7-AAD-A-	0.07	7
	Mold_Tube_007_007.fcs		10000									>	Mold_Live no staining_017.fcs/Q4: Comp-APC-A- , Comp-7-AAD-A-	98.2	9824
>	Mold_Tube_007_007.fcs/Q1: Comp-APC-A- , Comp-7-AAD-A+	10.9	1090										Mold_Tube_001_011.fcs		10000
>	Mold_Tube_007_007.fcs/Q2: Comp-APC-A+ , Comp-7-AAD-A+	3.5	350									>	Mold_Tube_001_011.fcs/cells	70.4	7039
>	Mold_Tube_007_007.fcs/Q3: Comp-APC-A+ , Comp-7-AAD-A-	2.99	299									> >	Mold_Tube_001_011.fcs/cells/Q1: Comp-APC-A- , Comp-7-AAD-A+	14.1	993
>	Mold_Tube_007_007.fcs/Q4: Comp-APC-A- , Comp-7-AAD-A-	82.6	8261									> >	Mold_Tube_001_011.fcs/cells/Q2: Comp-APC-A+ , Comp-7-AAD-A+	3.57	251
	Mold_Tube_008_008.fcs		10000									> >	Mold_Tube_001_011.fcs/cells/Q3: Comp-APC-A+ , Comp-7-AAD-A-	0.36	25
>	Mold_Tube_008_008.fcs/Q1: Comp-APC-A- , Comp-7-AAD-A+	8.89	889									> >	Mold_Tube_001_011.fcs/cells/Q4: Comp-APC-A- , Comp-7-AAD-A-	82	5770
>	Mold_Tube_008_008.fcs/Q2: Comp-APC-A+ , Comp-7-AAD-A+	6.09	609									>	Mold_Tube_001_011.fcs/Q1: Comp-APC-A- , Comp-7-AAD-A+	21.2	2125
>	Mold_Tube_008_008.fcs/Q3: Comp-APC-A+ , Comp-7-AAD-A-	4.15	415									>	Mold_Tube_001_011.fcs/Q2: Comp-APC-A+ , Comp-7-AAD-A+	5.23	523
>	Mold_Tube_008_008.fcs/Q4: Comp-APC-A- , Comp-7-AAD-A-	80.9	8087									>	Mold_Tube_001_011.fcs/Q3: Comp-APC-A+ , Comp-7-AAD-A-	0.96	96
												>	Mold_Tube_001_011.fcs/Q4: Comp-APC-A- , Comp-7-AAD-A-	72.6	7256
													Mold_Tube_002_012.fcs		10000
												>	Mold_Tube_002_012.fcs/cells	72.5	7249
												> >	Mold_Tube_002_012.fcs/cells/Q1: Comp-APC-A- , Comp-7-AAD-A+	17.4	1261
												> >	Mold_Tube_002_012.fcs/cells/Q2: Comp-APC-A+ , Comp-7-AAD-A+	3.84	278
												> >	Mold_Tube_002_012.fcs/cells/Q3: Comp-APC-A+ , Comp-7-AAD-A-	0.73	53
												> >	Mold_Tube_002_012.fcs/cells/Q4: Comp-APC-A- , Comp-7-AAD-A-	78	5657
												>	Mold_Tube_002_012.fcs/Q1: Comp-APC-A- , Comp-7-AAD-A+	23	2296
												>	Mold_Tube_002_012.fcs/Q2: Comp-APC-A+ , Comp-7-AAD-A+	5.7	570
												>	Mold_Tube_002_012.fcs/Q3: Comp-APC-A+ , Comp-7-AAD-A-	1.32	132
												>	Mold_Tube_002_012.fcs/Q4: Comp-APC-A- , Comp-7-AAD-A-	70	7002
													Mold_Tube_003_013.fcs		10000
												>	Mold_Tube_003_013.fcs/cells	71.1	7107
												> >	Mold_Tube_003_013.fcs/cells/Q1: Comp-APC-A- , Comp-7-AAD-A+	16.6	1177
												> >	Mold_Tube_003_013.fcs/cells/Q2: Comp-APC-A+ , Comp-7-AAD-A+	9.86	701
												> >	Mold_Tube_003_013.fcs/cells/Q3: Comp-APC-A+ , Comp-7-AAD-A-	0.56	40
												> >	Mold_Tube_003_013.fcs/cells/Q4: Comp-APC-A- , Comp-7-AAD-A-	73	5189
												>	Mold_Tube_003_013.fcs/Q1: Comp-APC-A- , Comp-7-AAD-A+	23.5	2349
												>	Mold_Tube_003_013.fcs/Q2: Comp-APC-A+ , Comp-7-AAD-A+	10.4	1039
												>	Mold_Tube_003_013.fcs/Q3: Comp-APC-A+ , Comp-7-AAD-A-	1.53	153
												>	Mold_Tube_003_013.fcs/Q4: Comp-APC-A- , Comp-7-AAD-A-	64.6	6459
													Mold_Tube_004_014.fcs		10000
												>	Mold_Tube_004_014.fcs/cells	61.3	6133
												> >	Mold_Tube_004_014.fcs/cells/Q1: Comp-APC-A- , Comp-7-AAD-A+	19.4	1192
												> >	Mold_Tube_004_014.fcs/cells/Q2: Comp-APC-A+ , Comp-7-AAD-A+	5.49	337
												> >	Mold_Tube_004_014.fcs/cells/Q3: Comp-APC-A+ , Comp-7-AAD-A-	0.51	31
												> >	Mold_Tube_004_014.fcs/cells/Q4: Comp-APC-A- , Comp-7-AAD-A-	74.6	4573
												>	Mold_Tube_004_014.fcs/Q1: Comp-APC-A- , Comp-7-AAD-A+	28.3	2833
												>	Mold_Tube_004_014.fcs/Q2: Comp-APC-A+ , Comp-7-AAD-A+	6.07	607
												>	Mold_Tube_004_014.fcs/Q3: Comp-APC-A+ , Comp-7-AAD-A-	1.43	143
												>	Mold_Tube_004_014.fcs/Q4: Comp-APC-A- , Comp-7-AAD-A-	64.2	6417
													Mold_Tube_005_015.fcs		10000
												>	Mold_Tube_005_015.fcs/cells	66.1	6615
												> >	Mold_Tube_005_015.fcs/cells/Q1: Comp-APC-A- , Comp-7-AAD-A+	18.2	1205
												> >	Mold_Tube_005_015.fcs/cells/Q2: Comp-APC-A+ , Comp-7-AAD-A+	5.32	352
												> >	Mold_Tube_005_015.fcs/cells/Q3: Comp-APC-A+ , Comp-7-AAD-A-	0.57	38
												> >	Mold_Tube_005_015.fcs/cells/Q4: Comp-APC-A- , Comp-7-AAD-A-	75.9	5020
												>	Mold_Tube_005_015.fcs/Q1: Comp-APC-A- , Comp-7-AAD-A+	25.7	2565
												>	Mold_Tube_005_015.fcs/Q2: Comp-APC-A+ , Comp-7-AAD-A+	6.27	627
												>	Mold_Tube_005_015.fcs/Q3: Comp-APC-A+ , Comp-7-AAD-A-	1.49	149
												>	Mold_Tube_005_015.fcs/Q4: Comp-APC-A- , Comp-7-AAD-A-	66.6	6659
													Mold_Tube_006_016.fcs		10000
												>	Mold_Tube_006_016.fcs/cells	65.9	6589
												> >	Mold_Tube_006_016.fcs/cells/Q1: Comp-APC-A- , Comp-7-AAD-A+	18.3	1205
												> >	Mold_Tube_006_016.fcs/cells/Q2: Comp-APC-A+ , Comp-7-AAD-A+	8.18	539
												> >	Mold_Tube_006_016.fcs/cells/Q3: Comp-APC-A+ , Comp-7-AAD-A-	0.91	60
												> >	Mold_Tube_006_016.fcs/cells/Q4: Comp-APC-A- , Comp-7-AAD-A-	72.6	4785
												>	Mold_Tube_006_016.fcs/Q1: Comp-APC-A- , Comp-7-AAD-A+	25.9	2595
												>	Mold_Tube_006_016.fcs/Q2: Comp-APC-A+ , Comp-7-AAD-A+	7.37	737
												>	Mold_Tube_006_016.fcs/Q3: Comp-APC-A+ , Comp-7-AAD-A-	1.36	136
												>	Mold_Tube_006_016.fcs/Q4: Comp-APC-A- , Comp-7-AAD-A-	65.3	6532

## Sheet: Fig. 2c
PC3M-LN4
Control 1						Control 2					Control 3					Control 4					Control 5
green	1440000	44.112	9	255		1440000	53.041	12	255		1440000	55.547	12	255		1440000	71.745	15	255		1440000	78.912	13	255
background	7392	18.22	14	23		3264	23.781	19	28		2496	21.362	16	26		520	27.106	24	30		912	26.48	23	30
blue	1440000	24.653	6	255		1440000	24.997	4	255		1440000	23.607	1	255		1440000	29.087	5	255		1440000	27.099	2	255
background	4216	14.347	9	20		4408	15.66	10	22		3240	13.687	9	19		1512	15.956	10	26		1280	14.008	9	20
Mold 1						Mold 2					Mold 3					Mold 4
green	1440000	35.642	8	255		1440000	40.767	9	255		1440000	39.884	9	255		1440000	51.353	10	255
background	1152	12.889	10	16		1260	16.183	13	19		1292	14.829	12	18		288	14.677	12	17
blue	1440000	23.238	6	255		1440000	24.002	7	255		1440000	23.477	7	255		1440000	27.421	7	255
background	1520	12.708	8	16		1140	14.057	9	17		1656	13.027	8	17		468	13.5	9	19
Control	1	2	3	4	5		Mold	1	2	3	4
Green	25.892	29.26	34.185	44.639	52.432		Green	22.753	24.584	25.055	36.676
Blue	10.306	9.337	9.92	13.131	13.091		Blue	10.53	9.945	10.45	13.921
	Control	Mold		Control	Mold
	2.51232	2.472		0.804479	0.791566
	3.13377	2.39761		1.00347	0.767746
	3.44607	2.63458		1.10348	0.843628
	3.39951			1.08857
	3.12292	2.50139
H460
Control 1						Control 2					Control 3					Control 4					Control 5
green	1	1440000	49.025	0	255	1	1440000	39.79	0	255	1	1440000	43.437	0	255	1	1440000	40.895	0	255	1	1440000	45.869	0	255
background	2	624	0.545	0	4	2	2852	0.749	0	4	2	896	1.087	0	4	2	1020	1.374	0	5	2	1008	4.544	0	9
blue	3	1440000	27.009	0	255	3	1440000	22.493	0	255	3	1440000	23.752	0	255	3	1440000	18.443	0	255	3	1440000	23.628	0	255
background	4	468	0.9	0	4	4	1848	0.931	0	5	4	884	1.027	0	6	4	1536	1.986	0	7	4	1428	3.474	0	9
Mold 1						Mold 2					Mold 3					Mold 4					Mold 5					Mold 6
green	1	1440000	30.959	0	255	1	1440000	31.028	0	255	1	1440000	33.661	0	255	1	1440000	31.83	0	255	1	1440000	37.959	0	255	1	1440000	43.827	0	255
background	2	324	0.864	0	10	2	252	0.028	0	2	2	768	2.223	0	5	2	1840	1.177	0	5	2	3888	1.298	0	5	2	1564	1.827	0	6
blue	3	1440000	28.035	0	255	3	1440000	29.012	0	255	3	1440000	20.107	0	255	3	1440000	21.207	0	255	3	1440000	22.009	0	255	3	1440000	21.24	0	255
background	4	560	0.093	0	3	4	224	0.888	0	5	4	1020	2.885	0	9	4	1360	0.467	0	4	4	2484	0.886	0	5	4	1596	0.876	0	5
Control	1	2	3	4	5		Mold	1	2	3	4	5	6
Green	48.48	39.041	42.35	39.521	41.325		Green	30.095	31	31.438	30.653	36.661	42
Blue	26.109	21.562	22.725	16.457	20.154		Blue	27.942	28.124	17.222	20.74	21.123	20.364
		Control	Mold		Control	Mold
		1.85683	1.07705		0.742318	0.430581
		1.81064	1.10226		0.723852	0.440659
		1.86359	1.82546		0.745019	0.729775
		2.40147	1.47797		0.960053	0.590856
		2.05046	1.7356		0.819727	0.693851
			2.06246			0.824525
BxPC3
Control 1						Control 2					Control 3					Control 4
green	1	1440000	40.626	0	255	1	1440000	47.473	0	255	1	1440000	48.282	0	255	1	1440000	62.736	0	255
background	2	2484	6.317	2	12	2	2944	1.197	0	5	2	3968	0.968	0	5	2	3536	2.263	0	7
blue	3	1440000	18.064	0	255	3	1440000	19.773	0	255	3	1440000	19.736	0	255	3	1440000	26.491	0	255
background	4	1848	6.475	1	12	4	3584	6.023	1	12	4	2668	2.762	0	8	4	1672	4.362	0	9
Mold 1						Mold 2					Mold 3					Mold 4					Mold 5
green	1	810000	12.955	0	255	1	1440000	25.058	0	255	1	1440000	31.645	0	255	1	1440000	25.509	0	255	1	1440000	36.761	0	255
background	2	3416	0.112	0	3	2	4884	3.283	0	7	2	936	0.78	0	5	2	2376	1.048	0	4	2	1848	1.149	0	5
blue	3	810000	9.253	0	255	3	1440000	18.307	0	255	3	1440000	18.387	0	255	3	1440000	18.956	0	255	3	1440000	21.864	0	255
background	4	5472	3.199	0	7	4	5776	5.983	0	11	4	1216	3.38	0	9	4	3000	3.138	0	9	4	3712	5.333	0	10
Control							Mold
Green	34.309	46.276	47.314	60.473			Green	12.843	21.775	30.865	24.461	35.612
Blue	11.589	13.75	16.974	22.129			Blue	6.054	12.324	15.007	15.818	16.531
	Control	Mold		Control	Mold
	2.96048	2.12141		0.238761	0.17109
	3.36553	1.76688		0.271428	0.142498
	2.78744	2.05671		0.224806	0.165872
	2.73275	1.5464		0.220395	0.124717
		2.15426			0.17374
U87MG
Control 1						Control 2					Control 3					Control 4					Control 5
green	1437600	13.485	0	255		1440000	8.839	0	255		1440000	14.751	0	255		1440000	15.934	0	255		1440000	12.071	0	255
background	5408	4.833	1	9		5400	4.414	1	9		6020	6.211	2	12		2640	5.013	1	11		3240	2.411	0	7
blue	1440000	6.093	0	255		1440000	5.878	0	255		1440000	7.643	0	255		1440000	5.493	0	255		1440000	4.41	0	255
background	1224	1.544	0	5		4920	2.553	0	7		2288	2.373	0	9		2304	1.009	0	5		3136	1.061	0	5
Mold 1						Mold 2					Mold 3					Mold 4					Mold 5
green	1440000	13.63	0	255		1440000	9.2	0	255		1440000	7.372	0	255		1440000	8.958	0	255		1440000	16.539	0	255
background	1440	5.592	2	10		4440	3.153	0	7		3500	2.659	0	6		5472	5.383	2	11		2160	5.794	1	11
blue	1440000	5.049	0	255		1440000	3.645	0	255		1440000	3.642	0	255		1440000	5.378	0	255		1440000	8.351	0	255
background	2900	1.203	0	5		2200	1.083	0	5		2016	1.813	0	6		2576	2.658	0	7		1216	4.942	0	10
Control	1	2	3	4	5	6	Mold	1	2	3	4	5
Green	8.652	4.425	8.54	10.921	9.66	7.753	Green	8.038	6.047	4.713	3.575	10.745
Blue	4.549	3.325	5.27	4.484	3.349	4.288	Blue	3.846	2.562	1.829	2.72	3.409
	Control	Mold			Control	Mold
	1.90196	2.08996			0.952459	1.04661
	1.33083	2.36027			0.66645	1.18197
	1.62049	2.57682			0.811509	1.29042
	2.43555	1.31434			1.21967	0.658193
	2.88444	3.15195			1.44447	1.57843
	1.80807				0.905443
	1.99689	2.29867

## Sheet: Fig. 2d
			96 h				7 d
	h460	Control	0.69697	1.06061	1.02424	1.21818	1.70909	1.70909	1.6303	1.28485
		Mold	0.839941	0.816446	1.0514	1.29222	1.28047	1.70925	1.59178	1.73275
96 h
		Control	Mold			Control	Mold
h460		0.095	0.088		7 d	0.076	0.105
		0.079	0.091			0.082	0.101
		0.094	0.115			0.076	0.097
		0.118	0.077			0.078	0.08
		0.0965	0.09275
		Control	Mold		96 h	Control	Control		7 d	Mold	Mold
		0.984456	0.911917			0.984456	0.787565			0.948787	1.13208
		0.818653	0.943005			0.818653	0.849741			0.981132	1.08895
		0.974093	1.19171			0.974093	0.787565			1.23989	1.04582
		1.2228	0.797927			1.2228	0.80829			0.830189	0.862534
			96 h				7 d
	bxpc3	Control	0.984456	0.818653	0.974093	1.2228	0.787565	0.849741	0.787565	0.80829
		Mold	0.948787	0.981132	1.23989	0.830189	1.13207	1.08895	1.04582	0.862534
		u87mg		96 h				7 d
	control		Control	1.2963	0.851852	0.851852		2.07407	1.72222	1.99074	3.00926
	mold		Mold	1.02581	0.948387	1.02581		2.4	2.36129	2.35161

## Sheet: Fig. 4
	Results
	Actual Temperature:	25
			1	2	3	4	5	6	7	8	9	10	11	12
		A								0.061	0.25	0.48	0.638	0.913	570	control
		B								0.083	0.226	0.364	0.668	0.888	570	chip
		C								0.435	0.478	0.845	0.963	0.062	570
		D								0.085	0.533	0.109	0.082	0.067	570
		E								0.335	0.596	0.793	0.993	0.064	570
		F								0.101	0.296	0.501	0.67	0.851	570	control
		G								0.087	0.24	0.407	0.678	0.992	570	chip
		H													570
	Results
	Actual Temperature:	24.9
			1	2	3	4	5	6	7	8	9	10	11	12
		A													570
		B													570
		C													570
		D	0.091	0.268	0.455	0.679	0.899								570	chip
		E	0.074	0.302	0.514	0.784	0.94								570	control
		F													570
		G													570
		H													570
		0	0.25	0.5	0.75	1			0	0.25	0.5	0.75	1
	Control	0.077	0.333	0.553	0.787	1.001		Chip	0.086	0.408	0.495	0.856	0.964
		0.074	0.302	0.514	0.784	0.94			0.091	0.268	0.455	0.679	0.899
		0.101	0.296	0.501	0.67	0.851			0.087	0.24	0.407	0.678	0.992
		0.061	0.25	0.48	0.638	0.913			0.083	0.226	0.364	0.668	0.888
		1	25	50	75	100			1.11688	30.6306	44.7559	81.5756	96.3037
		1	25	50	75	100			1.22973	22.1854	44.2607	64.9554	95.6383
		1	25	50	75	100			0.861386	20.2703	40.6188	75.8955	116.569
		1	25	50	75	100			1.36066	22.6	37.9167	78.5266	97.2618

## Sheet: Fig. 5
Viability reduction	Tissue #	1	2	3	4	5	6	7	8	9	10
	Oxaliplatin	0.87086			0.5649	0.61259	0.40038	0.3809	0.50903		0.61053
	5-FU	0.96298	0.21603		0.47082	0.53613	0.43365	0.16325		0.41719	0.11843
	Oxaliplatin+5-FU	0.92286			0.57187	0.59091	0.51573	0.38574	0.66823	0.74524
	Gemcitabine	0.34955	-0.1082	-0.00551	0.1102	0.24094			0.00368
	Cisplatin		0.45684					0.37243		0.78282
	Etoposide		-0.4776	0.1032						-0.18765
	Mitomycin		0.46121				0.59	0.38211			0.61316
	Bevacizumab				-0.35105	0.18695	-0.15067	-0.10278		-0.65584	-0.03526
	Bevacizumab+5-FU				0.36891	0.53061	0.37526	0.22854		0.45987
Area reduction	Tissue #	1	2	3	4	5	6	7	8	9	10
	Oxaliplatin	0.21803			-0.18313	0.26226	0.00105	0.391	0.19045		0.02768
	5-FU	0.1431	-0.10578		0.08629	0.09656	0.02436	-0.15961		-0.18275	0.11204
	Oxaliplatin+5-FU	0.26627			-0.35448	0.33417	0.08798	0.39908	0.51895	-0.05152
	Gemcitabine	0.13849	0.08573	-0.91608	0.16308	0.13522			0.21999
	Cisplatin		-0.41307					0.41106		-0.27691
	Etoposide		-0.41385	0.0071						-0.45521
	Mitomycin		0.01979				0.16958	0.4212			0.03268
	Bevacizumab				-0.05951	-0.05546	-0.01694	-0.01288		-0.73405	0.07297
	Bevacizumab+5-FU				0.19225	0.00747	-0.17568	-0.3433		-0.40759
	0.244	0.3	0.289	0.515	0.267	0.575	0.714	0.485	0.615	0.046			450	tissue 12
	0.241	0.268	0.267	0.456	0.33	0.561	0.58	0.447	0.543	0.796			450
	0.247	0.318	0.238	0.49	0.265	0.549	0.531	0.476	0.621	0.558			450
	0.251	0.291	0.244	0.602	0.329	0.583	0.601	0.518	0.622	0.549			450
Tissue 12	Oxaliplatin	5-FU	OXA+5-FU	Avastin	Avastin+5-FU	Erbitux	Abraxane	Gemcitabine	Abraxane+Gemcitabine	Control
	0.244	0.3	0.289	0.515	0.267	0.575	0.714	0.485	0.615	0.796
	0.241	0.268	0.267	0.456	0.33	0.561	0.58	0.447	0.543	0.558
	0.247	0.318	0.238	0.49	0.265	0.549	0.531	0.476	0.621	0.549
	0.251	0.291	0.244	0.602	0.329	0.583	0.601	0.518	0.622
Average	0.24575	0.29425	0.2595	0.51575	0.29775	0.567	0.6065	0.4815	0.60025	0.634333
Control	Oxaliplatin	5-FU	OXA+5-FU	Avastin	Avastin+5-FU	Erbitux	Abraxane	Gemcitabine	Abraxane+Gemcitabine
0.558	0.244	0.3	0.289	0.515	0.267	0.575	0.714	0.485	0.615
0.558	0.241	0.268	0.267	0.456	0.33	0.561	0.58	0.447	0.621
0.549	0.247	0.318	0.238	0.49	0.265	0.549	0.531	0.476	0.622
	0.251	0.291	0.244	0.602	0.329	0.583	0.601	0.518
Control	Oxaliplatin	5-FU	OXA+5-FU	Avastin	Avastin+5-FU	Erbitux	Abraxane	Gemcitabine	Abraxane+Gemcitabine
1.00541	0.43964	0.540541	0.520721	0.927928	0.481081	1.03604	1.28649	0.873874	1.10811
1.00541	0.434234	0.482883	0.481081	0.821622	0.594595	1.01081	1.04505	0.805405	1.11892
0.989189	0.445045	0.572973	0.428829	0.882883	0.477477	0.989189	0.956757	0.857658	1.12072
	0.452252	0.524324	0.43964	1.08468	0.592793	1.05045	1.08288	0.933333
Control	Oxaliplatin	5-FU	OXA+5-FU	Gemcitabine	Bevacizumab	Bevacizumab+5-FU
1.00541	0.43964	0.540541	0.520721	0.873874	0.927928	0.481081
1.00541	0.434234	0.482883	0.481081	0.805405	0.821622	0.594595
0.989189	0.445045	0.572973	0.428829	0.857658	0.882883	0.477477
	0.452252	0.524324	0.43964	0.933333	1.08468	0.592793
1	0.442793	0.53018	0.467568	0.867568	0.929279	0.536486
	0.557207	0.46982	0.532432	0.132432	0.0707207	0.463514
24 h	well 1	well 2	well 3	well 4	well 5	well 6	well 7	well 8	well 9	well 10	well 11	well 12	well 13	well 14	well 15	well 16	well 17	well 18	well 19	well 20	well 21	well 22	well 23	well 24	well 25	well 26	well 27	well 28	well 29	well 30	well 31	well 32	well 33	well 34	well 35	well 36	well 37	well 38	well 39	well 40
	57413.1	48512.7	68278	50254.1	65316.2	51854.1	60754.4	43199.3	52040.1	50082.9	62108.8	40713.8	65412.9	50879.2		42782.6	40840.3	66164.6	44620.7	50224.3	47165.8	56043.8	57487.5	21290.8	78108.6	50507.1	57733.1	49673.7	52598.2	61878.1	39649.6	37417.1	48616.9	38086.8	47195.6	53960.1	39694.3	63493	46302.5	63083.7
	54123.8	71887.3	42812.4	53640.1	54845.7	70852.9	81174.6	48334.1	59630.7	46057	65353.4	67176.6	54436.4	42931.4		46503.5	46094.2	42529.6	30235.8	69982.2	54108.9	48959.2	61446.5	15344.9	44814.2	46161.1	52174.1	39887.8	45409.5	72542.1	36635.7	70049.1	63418.6	35147.4	48728.6	45431.8	42172.4	64668.8	63106	71589.6
	42425.4	57718.2	49026.2	43764.9	84627.5	81330.8	59057.7	52263.4	43936.1	54629.8	50187.1	53082	43214.2	53915.4		58760	54406.6	47909.9	53922.9	48810.4	47173.2	48713.7	52419.7	24952.2	62242.8	53230.8	42581.7	52687.6	50127.6	44278.4	48795.5	70428.7	43556.5	64832.5	50514.6	39277.5	46696.9	43459.8	58529.3	55225.2
	42514.7	61662.3	59764.7	57100.5	64021.3	50395.5	54094	50715.5	39798.4	49569.5	55314.5	39485.9	73159.8	40133.3		89866.5	48974.1	42336.1	46347.2	52486.6	58827	36494.3	62220.4	27073.1	72772.8	37580.8	63053.9	45923	47411.4	52330.3	44873.7	69491	55545.2	45290.5	35735.3	46421.6	55954.5	48222.5	66172	46168.6
	45610.4	49167.6	57584.2	46086.7	69409.1	62384.2	59295.8	53945.2	44211.4	37201.3	41376.1	55262.4	61409.3	41458		51608.5	40996.6	48564.8	46533.2	54815.9	43712.8	54384.3	43266.3	20784.8	75883.5	46838.3	42849.6	49063.4	37268.3	50968.5	48483	54324.7	75682.6	38310.1	53528.5	34961.3	45595.6	37409.7	44888.6	64400.9
	56430.8	55589.8	57800	52166.6	62510.7	69446.4	37580.8	62287.4	85542.9	49003.9	69342.2	47351.8	51906.2	38034.8		55954.5	50172.2	51712.7	47485.8	66209.2	46414.2	57718.2	61714.4	35169.7	75965.3	40460.8	47374.2	53163.8	48892.3	45781.6	42202.1	52315.5	61632.5	37260.8	38778.9	47299.7	51794.5	55976.8	37394.8	52099.7
	55522.9	68225.9	55738.7	60382.3	47954.6	50752.7	75734.6	65785	53878.2	47441.1	49279.2	73859.3	42403.1	45201.2		49249.5	48416	42254.2	60799.1	49070.9	59318.2	56438.2	37097.1	29201.4	47552.8	57457.7	68106.9	47322.1	44538.8	52129.4	59928.4	51496.9	47314.6	74357.9	50224.3	43750	54503.3	47515.5	50522	41271.9
	60493.9	75139.3	61654.9	52605.7	41807.7	47686.7	53483.8	37677.6	56520.1	39642.2	46369.5	61253	44940.7	43482.1		50343.4	58097.7	46525.8	52203.8	58320.9	47136	49509.9	41130.5	21982.9	51109.9	41219.8	75422.1	43653.3	56616.8	56698.7	58521.9	42440.3	71611.9	54935	51869	46838.3	47002.1	46577.9	48110.9	42767.7
	38548.2	39344.5	66759.9	48349	49078.3	43653.3	36271.1	53290.3	55493.1	45781.6	55761	43236.5	43913.7	57688.4		53491.3	49264.3	54123.8	45424.4	41971.4	56378.7	51601.1	48602	18053.7	50916.4	50968.5	46458.8	54607.5	37677.6	76151.4	50410.4	53007.6	72571.9	77386.7	66261.3	46012.3	41450.5	43809.6	45097	41093.3
																								27288.9
7 d	Oxaliplatin	Oxaliplatin	Oxaliplatin	Oxaliplatin	5-FU	5-FU	5-FU	5-FU	Oxa+5-FU	Oxa+5-FU	Oxa+5-FU	Oxa+5-FU	Avastin	Avastin	well 15	Avastin	Avastin+5-FU	Avastin+5-FU	Avastin+5-FU	Avastin+5-FU	Erbitux	Erbitux	Erbitux	Erbitux	Abraxane	Abraxane	Abraxane	Abraxane	Gemcitabine	Gemcitabine	Gemcitabine	Gemcitabine	Abraxane+Gem	Abraxane+Gem	Abraxane+Gem	Abraxane+Gem	Control	Control	Control	Control
	26165.2	28888.8	37305.5	36122.2	31158.6	44017.9	32438.6	43385.4	21662.9	14466.8	25346.6	29930.7	37647.8	31166		35712.9	34202.3	34239.5	33778.1	38965	24267.5	42641.2	22980.1	13871.4	34284.1	45097	42886.8	35794.8	23002.4	37498.9	30459.1	37253.4	60419.5	54414	61081.8	31895.3	30146.5	37446.9	34410.6	45841.2
	29231.2	26648.9	32200.4	25071.2	43147.2	31374.4	45684.9	34038.5	22682.4	22258.3	31679.5	18909.5	33391.1	37469.2		38473.8	28836.8	31575.3	37960.3	26730.8	24989.4	23188.5	30354.9	15895.6	58194.4	34693.4	48163	31195.8	30749.3	32870.2	22712.2	24773.6	50670.8	54347.1	48869.9	37253.4	41026.3	29439.5	31367	32222.8
	17636.9	22645.2	30905.6	35125	59548.8	49852.2	43482.1	32513	30087	18433.2	20293.6	21089.9	58477.2	41353.8		36844.1	31761.4	26559.6	35229.2	42946.3	28323.3	27594	32304.6	17808.1	50202	41681.2	47813.2	31151.1	36427.3	38086.8	27750.3	37357.6	43750	48014.1	61989.7	41182.6	33383.7	37327.8	36985.5	31560.4
	24728.9	19906.7	33093.4	24803.3	26351.2	40170.5	38429.2	27966.1	49108.1	25793.1	21603.4	32914.8	35095.3	33011.6		38228.2	32914.8	51645.7	58172.1	36739.9	24379.2	32758.6	19653.7	10277	58402.8	34209.7	46228.1	31300	27958.6	40855.2	31954.8	25927	52925.7	30444.2	50202	42678.4	31783.7	28621	38503.6	39017.1
	25956.8	39173.3	32952.1	26448	41048.7	36598.5	36211.5	24498.2	21677.8	22920.6	16863	32029.3	47828.1	39843.1		44806.8	33175.3	54600.1	33383.7	29967.9	37491.5	31166	32594.8	14310.5	41807.7	36873.8	35385.5	43824.4	19132.7	30198.6	29022.8	30503.7	36025.5	35043.2	49390.9	37729.7	33614.4	29350.2	34150.2	30421.8
	29580.9	35117.6	25674	23880.6	55113.6	31672.1	24959.6	32051.6	27259.1	24766.1	27594	20710.4	45997.4	45580.7		35623.6	33033.9	48758.3	33941.8	29089.8	30741.8	32386.5	24505.7	13685.4	49271.8	41889.6	41450.5	41792.8	23813.6	60821.4	24810.8	42827.2	53975	62778.6	50358.3	37305.5	44739.8	29677.7	32126	32252.5
	19943.9	33599.5	28851.7	28256.3	42507.2	26529.8	41338.9	42097.9	26254.5	21677.8	24691.7	30168.8	40840.3	35340.8		51846.6	29000.5	29469.3	31798.6	37856.2	29558.6	27058.2	33554.8	11408.2	56296.8	29536.3	41450.5	35921.3	22622.9	37796.6	27832.1	35824.6	49629	34194.8	49681.1	26916.8	39820.8	44843.9	49599.2	44620.7
	22332.7	53707.1	39329.6	28650.7	40445.9	42358.4	51675.5	33257.2	16304.9	21231.3	37022.7	26678.7	32133.5	29759.5		32423.7	33926.9	60717.2	31329.8	36859	28740	29856.3	33964.1	15069.5	40654.2	38630.1	34001.3	39627.3	27192.1	36985.5	29677.7	33748.3	42901.7	37848.7	37990.1	37752	36367.8	45885.8	49725.7	35601.3
	20807.1	23709.4	34440.4	23865.7	33264.6	25755.9	24349.4	30488.8	25398.7	23962.4	29387.5	24766.1	35683.2	33532.5		54049.4	18864.8	33584.6	31672.1	36486.9	25800.5	25889.8	24751.2	18224.8	32952.1	32453.5	64892	67065	31061.8	32877.6	45424.4	36516.6	43244	33026.5	40118.4	46964.8	36144.6	35653.4	40438.4	26172.6
																								33755.8
24 h	Control	Oxaliplatin	5-FU	Oxa+5-FU	Avastin	Avastin+5-FU	Erbitux	Abraxane	Gemcitabine	Abraxane+Gem			7 d	Control	Oxaliplatin	5-FU	Oxa+5-FU	Avastin	Avastin+5-FU	Erbitux	Abraxane	Gemcitabine	Abraxane+Gem
	39694.3	57413.1	65316.2	52040.1	65412.9	40840.3	47165.8	78108.6	52598.2	48616.9				30146.5	26165.2	31158.6	21662.9	37647.8	34202.3	24267.5	34284.1	23002.4	60419.5
	42172.4	54123.8	54845.7	59630.7	54436.4	46094.2	54108.9	44814.2	45409.5	63418.6				41026.3	29231.2	43147.2	22682.4	33391.1	28836.8	24989.4	58194.4	30749.3	50670.8
	46696.9	42425.4	84627.5	43936.1	43214.2	54406.6	47173.2	62242.8	50127.6	43556.5				33383.7	17636.9	59548.8	30087	58477.2	31761.4	28323.3	50202	36427.3	43750
	55954.5	42514.7	64021.3	39798.4	73159.8	48974.1	58827	72772.8	47411.4	55545.2				31783.7	24728.9	26351.2	49108.1	35095.3	32914.8	24379.2	58402.8	27958.6	52925.7
	45595.6	45610.4	69409.1	44211.4	61409.3	40996.6	43712.8	75883.5	37268.3	75682.6				33614.4	25956.8	41048.7	21677.8	47828.1	33175.3	37491.5	41807.7	19132.7	36025.5
	51794.5	56430.8	62510.7	85542.9	51906.2	50172.2	46414.2	75965.3	48892.3	61632.5				44739.8	29580.9	55113.6	27259.1	45997.4	33033.9	30741.8	49271.8	23813.6	53975
	54503.3	55522.9	47954.6	53878.2	42403.1	48416	59318.2	47552.8	44538.8	47314.6				39820.8	19943.9	42507.2	26254.5	40840.3	29000.5	29558.6	56296.8	22622.9	49629
	47002.1	60493.9	41807.7	56520.1	44940.7	58097.7	47136	51109.9	56616.8	71611.9				36367.8	22332.7	40445.9	16304.9	32133.5	33926.9	28740	40654.2	27192.1	42901.7
	41450.5	38548.2	49078.3	55493.1	43913.7	49264.3	56378.7	50916.4	37677.6	72571.9				36144.6	20807.1	33264.6	25398.7	35683.2	18864.8	25800.5	32952.1	31061.8	43244
	63493	48512.7	51854.1	50082.9	50879.2	66164.6	56043.8	50507.1	61878.1	38086.8				37446.9	28888.8	44017.9	14466.8	31166	34239.5	42641.2	45097	37498.9	54414
	64668.8	71887.3	70852.9	46057	42931.4	42529.6	48959.2	46161.1	72542.1	35147.4				29439.5	26648.9	31374.4	22258.3	37469.2	31575.3	23188.5	34693.4	32870.2	54347.1
	43459.8	57718.2	81330.8	54629.8	53915.4	47909.9	48713.7	53230.8	44278.4	64832.5				37327.8	22645.2	49852.2	18433.2	41353.8	26559.6	27594	41681.2	38086.8	48014.1
	48222.5	61662.3	50395.5	49569.5	40133.3	42336.1	36494.3	37580.8	52330.3	45290.5				28621	19906.7	40170.5	25793.1	33011.6	51645.7	32758.6	34209.7	40855.2	30444.2
	37409.7	49167.6	62384.2	37201.3	41458	48564.8	54384.3	46838.3	50968.5	38310.1				29350.2	39173.3	36598.5	22920.6	39843.1	54600.1	31166	36873.8	30198.6	35043.2
	55976.8	55589.8	69446.4	49003.9	38034.8	51712.7	57718.2	40460.8	45781.6	37260.8				29677.7	35117.6	31672.1	24766.1	45580.7	48758.3	32386.5	41889.6	60821.4	62778.6
	47515.5	68225.9	50752.7	47441.1	45201.2	42254.2	56438.2	57457.7	52129.4	74357.9				44843.9	33599.5	26529.8	21677.8	35340.8	29469.3	27058.2	29536.3	37796.6	34194.8
	46577.9	75139.3	47686.7	39642.2	43482.1	46525.8	49509.9	41219.8	56698.7	54935				45885.8	53707.1	42358.4	21231.3	29759.5	60717.2	29856.3	38630.1	36985.5	37848.7
	43809.6	39344.5	43653.3	45781.6	57688.4	54123.8	51601.1	50968.5	76151.4	77386.7				35653.4	23709.4	25755.9	23962.4	33532.5	33584.6	25889.8	32453.5	32877.6	33026.5
	46302.5	68278	60754.4	62108.8	42782.6	44620.7	57487.5	57733.1	39649.6	47195.6				34410.6	37305.5	32438.6	25346.6	35712.9	33778.1	22980.1	42886.8	30459.1	61081.8
	63106	42812.4	81174.6	65353.4	46503.5	30235.8	61446.5	52174.1	36635.7	48728.6				31367	32200.4	45684.9	31679.5	38473.8	37960.3	30354.9	48163	22712.2	48869.9
	58529.3	49026.2	59057.7	50187.1	58760	53922.9	52419.7	42581.7	48795.5	50514.6				36985.5	30905.6	43482.1	20293.6	36844.1	35229.2	32304.6	47813.2	27750.3	61989.7
	66172	59764.7	54094	55314.5	89866.5	46347.2	62220.4	63053.9	44873.7	35735.3				38503.6	33093.4	38429.2	21603.4	38228.2	58172.1	19653.7	46228.1	31954.8	50202
	44888.6	57584.2	59295.8	41376.1	51608.5	46533.2	43266.3	42849.6	48483	53528.5				34150.2	32952.1	36211.5	16863	44806.8	33383.7	32594.8	35385.5	29022.8	49390.9
	37394.8	57800	37580.8	69342.2	55954.5	47485.8	61714.4	47374.2	42202.1	38778.9				32126	25674	24959.6	27594	35623.6	33941.8	24505.7	41450.5	24810.8	50358.3
	50522	55738.7	75734.6	49279.2	49249.5	60799.1	37097.1	68106.9	59928.4	50224.3				49599.2	28851.7	41338.9	24691.7	51846.6	31798.6	33554.8	41450.5	27832.1	49681.1
	48110.9	61654.9	53483.8	46369.5	50343.4	52203.8	41130.5	75422.1	58521.9	51869				49725.7	39329.6	51675.5	37022.7	32423.7	31329.8	33964.1	34001.3	29677.7	37990.1
	45097	66759.9	36271.1	55761	53491.3	45424.4	48602	46458.8	50410.4	66261.3				40438.4	34440.4	24349.4	29387.5	54049.4	31672.1	24751.2	64892	45424.4	40118.4
	63083.7	50254.1	43199.3	40713.8		50224.3	21290.8	49673.7	37417.1	53960.1				45841.2	36122.2	43385.4	29930.7		38965	13871.4	35794.8	37253.4	31895.3
	71589.6	53640.1	48334.1	67176.6		69982.2	15344.9	39887.8	70049.1	45431.8				32222.8	25071.2	34038.5	18909.5		26730.8	15895.6	31195.8	24773.6	37253.4
	55225.2	43764.9	52263.4	53082		48810.4	24952.2	52687.6	70428.7	39277.5				31560.4	35125	32513	21089.9		42946.3	17808.1	31151.1	37357.6	41182.6
	46168.6	57100.5	50715.5	39485.9		52486.6	27073.1	45923	69491	46421.6				39017.1	24803.3	27966.1	32914.8		36739.9	10277	31300	25927	42678.4
	64400.9	46086.7	53945.2	55262.4		54815.9	20784.8	49063.4	54324.7	34961.3				30421.8	26448	24498.2	32029.3		29967.9	14310.5	43824.4	30503.7	37729.7
	52099.7	52166.6	62287.4	47351.8		66209.2	35169.7	53163.8	52315.5	47299.7				32252.5	23880.6	32051.6	20710.4		29089.8	13685.4	41792.8	42827.2	37305.5
	41271.9	60382.3	65785	73859.3		49070.9	29201.4	47322.1	51496.9	43750				44620.7	28256.3	42097.9	30168.8		37856.2	11408.2	35921.3	35824.6	26916.8
	42767.7	52605.7	37677.6	61253		58320.9	21982.9	43653.3	42440.3	46838.3				35601.3	28650.7	33257.2	26678.7		36859	15069.5	39627.3	33748.3	37752
	41093.3	48349	53290.3	43236.5		41971.4	18053.7	54607.5	53007.6	46012.3				26172.6	23865.7	30488.8	24766.1		36486.9	18224.8	67065	36516.6	46964.8
							27288.9													33755.8
24 h	Control	Oxaliplatin	5-FU	Oxa+5-FU	Avastin	Avastin+5-FU	Erbitux	Abraxane	Gemcitabine	Abraxane+Gem			7 d	Control	Oxaliplatin	5-FU	Oxa+5-FU	Avastin	Avastin+5-FU	Erbitux	Abraxane	Gemcitabine	Abraxane+Gem			7 d	Control	Oxaliplatin	5-FU	Oxa+5-FU	Avastin	Avastin+5-FU	Erbitux	Abraxane	Gemcitabine	Abraxane+Gem
	0.787836	1.05232	1.14541	0.99283	1.2678	0.817329	1.07286	1.46795	1.01597	0.94486				0.598336	0.479582	0.54641	0.413289	0.729671	0.684483	0.552001	0.644328	0.444308	1.17424				0.82827	0.66388	0.756389	0.572111	1.01008	0.947523	0.76413	0.891937	0.615051	1.62549
	0.83702	0.992036	0.961796	1.13764	1.05506	0.922474	1.23079	0.842228	0.877116	1.23253				0.814274	0.535778	0.756647	0.432739	0.64717	0.577104	0.568421	1.09369	0.593944	0.984778				1.12719	0.741672	1.04742	0.599037	0.895871	0.79888	0.786859	1.51399	0.82219	1.36322
	0.926822	0.777615	1.48406	0.83822	0.837557	1.08883	1.07303	1.16978	0.968249	0.846513				0.662586	0.323268	1.04427	0.574004	1.13338	0.635634	0.644255	0.943486	0.703619	0.850273				0.917211	0.447496	1.44558	0.794588	1.56892	0.879902	0.891836	1.30606	0.974013	1.17702
	1.11056	0.779252	1.1227	0.759282	1.41795	0.980109	1.33811	1.36768	0.915783	1.07951				0.63083	0.453257	0.462106	0.936892	0.6802	0.658718	0.554541	1.09761	0.54004	1.0286				0.873251	0.627438	0.639688	1.29693	0.941593	0.911857	0.767645	1.51941	0.747572	1.42388
	0.904963	0.835994	1.21719	0.843473	1.19021	0.820456	0.994313	1.42614	0.719862	1.47088				0.667164	0.475763	0.719846	0.413573	0.926981	0.663931	0.852801	0.785725	0.369562	0.700148				0.923549	0.658593	0.996475	0.572504	1.28321	0.919072	1.18052	1.08767	0.511581	0.969208
	1.028	1.03432	1.09621	1.632	1.00602	1.00409	1.05576	1.42768	0.944388	1.19782				0.887977	0.542189	0.966494	0.520054	0.8915	0.661101	0.699269	0.926003	0.459976	1.04899				1.22922	0.750547	1.33791	0.719905	1.23409	0.915155	0.967991	1.28186	0.636739	1.45211
	1.08176	1.01768	0.840951	1.0279	0.821836	0.96894	1.34928	0.893696	0.860298	0.91955				0.790347	0.365552	0.745424	0.500887	0.791547	0.580381	0.672355	1.05803	0.436977	0.96453				1.09407	0.506029	1.03188	0.693373	1.09573	0.803415	0.930734	1.46462	0.604902	1.33519
	0.932878	1.10879	0.733157	1.0783	0.871019	1.1627	1.07218	0.960548	1.09359	1.39176				0.721814	0.409336	0.709275	0.311067	0.622795	0.678973	0.653735	0.764047	0.525235	0.833785				0.999199	0.566639	0.981842	0.430607	0.862129	0.939895	0.904958	1.05766	0.727077	1.1542
	0.822693	0.706551	0.860657	1.05871	0.851115	0.985918	1.28242	0.956912	0.727768	1.41042				0.717383	0.381374	0.583341	0.48456	0.691594	0.377538	0.586872	0.619294	0.599981	0.840438				0.993066	0.527932	0.807514	0.670772	0.957366	0.522622	0.8124	0.857282	0.830547	1.16341
	1.26018	0.88919	0.909334	0.955491	0.986116	1.32414	1.2748	0.94922	1.19522	0.74021				0.74323	0.529504	0.771916	0.275999	0.604045	0.685228	0.969938	0.847543	0.724318	1.05753				1.02885	0.732987	1.06856	0.382063	0.836173	0.948554	1.34267	1.17324	1.00267	1.46392
	1.28352	1.31762	1.2425	0.878683	0.832076	0.851136	1.11365	0.867542	1.4012	0.683082				0.584304	0.488448	0.550194	0.424647	0.72621	0.631911	0.527457	0.65202	0.63491	1.05622				0.808846	0.676153	0.761628	0.587834	1.00528	0.874747	0.730153	0.902585	0.8789	1.46212
	0.862573	1.05792	1.42625	1.04224	1.04496	0.958812	1.10807	1.00041	0.855267	1.26001				0.740867	0.415065	0.874229	0.351672	0.801499	0.531532	0.627667	0.783347	0.735674	0.933145				1.02557	0.57457	1.21019	0.486815	1.10951	0.735794	0.868872	1.08438	1.01839	1.29174
	0.957101	1.13021	0.883756	0.945695	0.777845	0.847264	0.830118	0.706285	1.0108	0.880211				0.568057	0.36487	0.704447	0.492085	0.639815	1.03358	0.745143	0.64293	0.789146	0.591677				0.786356	0.505085	0.975158	0.681188	0.885689	1.43077	1.03149	0.890001	1.09241	0.819052
	0.742492	0.901194	1.09399	0.709732	0.803518	0.971918	1.23705	0.880269	0.984492	0.744549				0.582532	0.718009	0.641806	0.437283	0.77222	1.0927	0.708918	0.692999	0.583307	0.681057				0.806393	0.993932	0.888445	0.605326	1.06898	1.51261	0.981348	0.959311	0.807465	0.94278
	1.11101	1.01891	1.21784	0.934905	0.737171	1.03492	1.31289	0.760411	0.884303	0.724157				0.589031	0.643671	0.555414	0.472492	0.883423	0.975791	0.736679	0.787264	1.17481	1.22009				0.815389	0.891026	0.768854	0.654066	1.22291	1.35078	1.01978	1.0898	1.62627	1.68896
	0.94307	1.25051	0.89002	0.90509	0.876067	0.845626	1.28377	1.07985	1.00692	1.44513				0.890045	0.615845	0.465238	0.413573	0.684959	0.589764	0.615479	0.555099	0.730068	0.66457				1.23208	0.852508	0.644024	0.572504	0.948182	0.816403	0.852001	0.768417	1.01063	0.919957
	0.924459	1.37723	0.836253	0.7563	0.842749	0.931112	1.12618	0.774676	1.09517	1.06765				0.910723	0.984397	0.742814	0.405054	0.576785	1.21512	0.679126	0.726006	0.7144	0.735582				1.2607	1.36269	1.02827	0.560712	0.798437	1.68208	0.940107	1.005	0.988936	1.01826
	0.869514	0.721146	0.765522	0.873429	1.11809	1.08317	1.17374	0.957891	1.47092	1.504				0.707634	0.43457	0.451666	0.457159	0.649911	0.672122	0.588903	0.609923	0.635054	0.641863				0.979571	0.60157	0.625236	0.632841	0.899665	0.930411	0.815212	0.84431	0.879099	0.888524
	0.918994	1.25147	1.06541	1.18492	0.829192	0.892985	1.30764	1.08502	0.76586	0.917236				0.682968	0.683772	0.568856	0.483566	0.692171	0.675994	0.522717	0.806005	0.588338	1.18711				0.945426	0.946539	0.787461	0.669396	0.958165	0.935772	0.723592	1.11574	0.81443	1.64331
	1.2525	0.784708	1.42351	1.24682	0.901308	0.605103	1.39769	0.980548	0.707644	0.94703				0.622559	0.590202	0.801148	0.604387	0.745681	0.759693	0.690467	0.905164	0.438702	0.949778				0.861802	0.81701	1.10902	0.836647	1.03224	1.05163	0.955807	1.25301	0.60729	1.31477
	1.16167	0.898602	1.03566	0.957479	1.13886	1.07915	1.19236	0.80027	0.942519	0.981741				0.734073	0.566468	0.76252	0.387166	0.714094	0.705035	0.734817	0.898591	0.536016	1.20476				1.01617	0.784156	1.05555	0.535949	0.988513	0.975973	1.0172	1.24391	0.742001	1.66773
	1.31336	1.09543	0.948615	1.0553	1.74175	0.927537	1.4153	1.18502	0.866767	0.694508				0.764204	0.60657	0.673909	0.412153	0.740921	1.16419	0.447052	0.868801	0.61723	0.975666				1.05788	0.839668	0.932886	0.570539	1.02565	1.61157	0.618849	1.20267	0.854425	1.3506
	0.890931	1.05546	1.03984	0.78938	1.00025	0.93126	0.984157	0.805305	0.936482	1.04032				0.677799	0.603978	0.63502	0.321715	0.868423	0.668101	0.741418	0.665027	0.560596	0.959902				0.93827	0.836081	0.879052	0.445347	1.20215	0.924845	1.02634	0.92059	0.776026	1.32878
	0.742196	1.05942	0.659032	1.32292	1.08448	0.950323	1.40379	0.890339	0.815163	0.753661				0.637624	0.470579	0.437702	0.526443	0.69044	0.679271	0.557418	0.779012	0.479237	0.978703				0.882657	0.651418	0.605906	0.728749	0.955769	0.940307	0.771628	1.07838	0.663403	1.35481
	1.00274	1.02163	1.32811	0.940158	0.954529	1.21676	0.843829	1.27999	1.15756	0.9761				0.984426	0.528822	0.724936	0.471073	1.00487	0.636379	0.763255	0.779012	0.537597	0.965542				1.36273	0.732043	1.00352	0.652101	1.39103	0.880932	1.05657	1.07838	0.744189	1.33659
	0.954886	1.13007	0.937914	0.884645	0.975731	1.04475	0.935575	1.41747	1.13039	1.00806				0.986937	0.720873	0.906202	0.706325	0.62842	0.626996	0.772565	0.639013	0.573245	0.73833				1.36621	0.997897	1.25445	0.977758	0.869915	0.867944	1.06945	0.88458	0.793537	1.02206
	0.895067	1.22364	0.636064	1.06382	1.03674	0.90907	1.10553	0.873137	0.973711	1.28778				0.802606	0.631258	0.427001	0.560659	1.04756	0.633847	0.563004	1.21957	0.877404	0.779694				1.11104	0.873844	0.591093	0.776114	1.45013	0.877428	0.779361	1.68823	1.21458	1.07932
	1.25206	0.921108	0.757561	0.776745		1.00513	0.484292	0.933556	0.722737	1.0487				0.909837	0.662085	0.760823	0.571023		0.779799	0.315526	0.672719	0.719575	0.619879				1.25948	0.916517	1.0532	0.790461		1.07947	0.436779	0.931238	0.9961	0.858092
	1.42088	0.98317	0.847607	1.28161		1.40054	0.349042	0.749642	1.35305	0.882959				0.639545	0.459531	0.596914	0.360758		0.534957	0.361569	0.586287	0.478519	0.724012				0.885315	0.636124	0.826301	0.499394		0.740536	0.500516	0.811591	0.662408	1.00224
	1.09609	0.802167	0.916512	1.01271		0.976833	0.567574	0.990198	1.36038	0.763351				0.626399	0.643807	0.570161	0.402357		0.859476	0.405072	0.585448	0.721587	0.800376				0.867118	0.891215	0.789268	0.556978		1.18976	0.560737	0.810429	0.998885	1.10795
	0.916336	1.0466	0.889367	0.753319		1.0504	0.615818	0.863067	1.34227	0.902195				0.774395	0.454621	0.490425	0.627955		0.735268	0.233767	0.588245	0.500799	0.829446				1.07199	0.629327	0.678889	0.869271		1.01782	0.323601	0.814301	0.69325	1.14819
	1.2782	0.844724	0.946005	1.05431		1.09702	0.472781	0.922087	1.04932	0.679466				0.603801	0.484765	0.429611	0.61106		0.599742	0.325513	0.823627	0.5892	0.733268				0.835835	0.671055	0.594706	0.845884		0.830216	0.450605	1.14014	0.815624	1.01506
	1.03405	0.956163	1.0923	0.903386		1.32503	0.799987	0.999149	1.01051	0.919261				0.640135	0.437707	0.56207	0.395116		0.582168	0.311294	0.785445	0.827238	0.725024				0.886132	0.605913	0.778067	0.546955		0.805889	0.430921	1.08728	1.14514	1.00364
	0.819149	1.10675	1.15363	1.4091		0.982046	0.66423	0.88936	0.994697	0.850273				0.885614	0.51791	0.738247	0.575566		0.757608	0.259496	0.675097	0.691976	0.523123				1.22595	0.716938	1.02195	0.79675		1.04875	0.359218	0.93453	0.957895	0.724153
	0.848836	0.96421	0.660729	1.1686		1.16717	0.500034	0.82041	0.819763	0.910294				0.706601	0.525139	0.583211	0.50898		0.737651	0.342779	0.744747	0.651872	0.733702				0.97814	0.726945	0.807333	0.704576		1.02112	0.474505	1.03094	0.902379	1.01566
	0.815604	0.88619	0.934521	0.824874		0.839966	0.410658	1.02628	1.02388	0.89424				0.519464	0.437434	0.534664	0.472492		0.730205	0.414551	1.26041	0.705344	0.912753				0.719088	0.605536	0.74013	0.654066		1.01081	0.573859	1.74477	0.9764	1.26351
							0.620726													0.767825													1.06289
														0.722392	0.532944	0.652638	0.480995	0.762455	0.717	0.58145	0.791988	0.624717	0.870794
